# Supplementary material for: Exploring the Molecular Mechanism underlying the Stable Purple-Red Leaf Phenotype in Lagerstroemia indica cv. Ebony Embers
Source: Int J Mol Sci. 2019 Nov 11;20(22):5636. doi: 10.3390/ijms20225636 (PMC6888693; doi:10.3390/ijms20225636)
Supplement: Supplementary file 1 [file ijms-20-05636-s001.zip]

Archive with 14 entries (14 files):
- Table S6.xlsx
- Table S7.xlsx
- Table S8.xlsx
- Table S9.xlsx
- Table S10.xlsx
- Figure S1.tif
- Figure S2.tif
- Figure S3.tif
- Figure S4.tif
- Table S1.xlsx
- Table S2.xlsx
- Table S3.xlsx
- Table S4.xlsx
- Table S5.xlsx
