# Supplementary material for: Exploring the Molecular Mechanism underlying the Stable Purple-Red Leaf Phenotype in Lagerstroemia indica cv. Ebony Embers
Source: Int J Mol Sci. 2019 Nov 11;20(22):5636. doi: 10.3390/ijms20225636 (PMC6888693; doi:10.3390/ijms20225636)
Supplement: Supplementary file 1 [file ijms-20-05636-s001.zip › Table S6.xlsx]

## Sheet: Feuil1
Gene ID	HD-1_vs_HD-2(Log2 Fold change)	ZD-1_vs_ZD-2(Log2 Fold change)
F01_transcript/64862	-8.0032	-7.47995
F01_transcript/56615	-5.36749	-5.45221
F01_transcript/2321	-4.45803	-5.41037
F01_transcript/69082	-5.05207	-4.98113
F01_transcript/2294	-3.98189	-4.89803
F01_transcript/62163	-4.2564	-4.88276
F01_transcript/59131	-3.52295	-4.77992
F01_transcript/45722	-1.54578	-3.74601
F01_transcript/69166	-2.99973	-3.64293
F01_transcript/73011	-1.68667	-3.37228
F01_transcript/60504	-3.33393	-3.30828
F01_transcript/54435	-4.07035	-3.12379
F01_transcript/2580	-3.1387	-2.99708
F01_transcript/64993	-3.06309	-2.65419
F01_transcript/6636	-2.81905	-2.65153
F01_transcript/29967	-2.66154	-2.53933
F01_transcript/80124	-2.67777	-2.1744
F01_transcript/25649	-2.02453	-2.12046
F01_transcript/27495	-1.103	-1.87306
F01_transcript/54972	-2.23917	-1.84297
F01_transcript/59364	-1.9286	-1.3
F01_transcript/44392	-1.75217	-1.20908
F01_transcript/44602	-1.05682	-1.15925
F01_transcript/26685	-1.90889	-1.11172
F01_transcript/41079	-1.13937	-1.06628
F01_transcript/80092	-1.30588	-1.04575
F01_transcript/56313	1.00469	1.0672
F01_transcript/59020	2.55694	1.10536
F01_transcript/6484	1.48181	1.1171
F01_transcript/50305	2.28669	1.31666
F01_transcript/46780	2.10576	1.79646
F01_transcript/61648	3.52344	1.81638
F01_transcript/59069	3.14967	1.91412
F01_transcript/60915	3.79215	2.03717
F01_transcript/53920	3.90035	2.27962
F01_transcript/61880	3.53615	2.58307
