# Supplementary material for: Exploring the Molecular Mechanism underlying the Stable Purple-Red Leaf Phenotype in Lagerstroemia indica cv. Ebony Embers
Source: Int J Mol Sci. 2019 Nov 11;20(22):5636. doi: 10.3390/ijms20225636 (PMC6888693; doi:10.3390/ijms20225636)
Supplement: Supplementary file 1 [file ijms-20-05636-s001.zip › Table S7.xlsx]

## Sheet: Feuil1
Gene ID	HD-1_vs_HD-2 (Log2 Fold change)	ZD-1_vs_ZD-2 (Log2 Fold change)
F01_transcript/77794	0	-20
F01_transcript/78670	0	-4.89255
F01_transcript/58451	-8.0032	-3.53331
F01_transcript/63468	0	-3.01253
F01_transcript/79201	0	-2.65711
F01_transcript/31281	-5.36749	-2.16507
F01_transcript/17002	0	-2.09109
F01_transcript/76601	-4.45803	-1.91778
F01_transcript/46346	0	-1.63348
F01_transcript/28930	0	-1.55791
F01_transcript/70970	-5.05207	-1.43638
F01_transcript/8687	-3.98189	-1.43098
F01_transcript/21855	0	-1.29337
F01_transcript/46991	0	-1.20322
F01_transcript/50531	-4.2564	-1.0093
F01_transcript/74276	-4.01584	0
F01_transcript/8161	-3.8698	0
F01_transcript/67864	-3.76053	0
F01_transcript/68144	-2.50083	0
F01_transcript/64829	-2.04694	0
F01_transcript/77689	-1.72341	0
F01_transcript/42961	-1.16146	0
F01_transcript/33078	-1.08782	0
F01_transcript/66639	-1.04337	0
F01_transcript/20289	-1.02135	0
F01_transcript/18304	1.13545	0
F01_transcript/63435	1.28018	0
F01_transcript/49493	1.28596	0
F01_transcript/12449	1.75235	0
F01_transcript/15164	1.89111	0
F01_transcript/65118	1.97968	0
F01_transcript/45737	2.70374	0
F01_transcript/57916	3.18318	0
F01_transcript/74910	3.21173	0
F01_transcript/45300	3.23711	0
F01_transcript/51012	4.15243	0
F01_transcript/59035	4.31898	0
F01_transcript/64822	20	0
F01_transcript/65846	20	0
F01_transcript/52317	0	1.02436
F01_transcript/50211	0	1.02757
F01_transcript/34059	0	1.04697
F01_transcript/50023	0	1.06419
F01_transcript/66099	0	1.16315
F01_transcript/51306	0	1.17663
F01_transcript/45747	0	1.34053
F01_transcript/61675	0	1.48412
F01_transcript/11279	0	1.49061
F01_transcript/53588	0	1.54704
