# Supplementary material for: Exploring the Molecular Mechanism underlying the Stable Purple-Red Leaf Phenotype in Lagerstroemia indica cv. Ebony Embers
Source: Int J Mol Sci. 2019 Nov 11;20(22):5636. doi: 10.3390/ijms20225636 (PMC6888693; doi:10.3390/ijms20225636)
Supplement: Supplementary file 1 [file ijms-20-05636-s001.zip › Table S8.xlsx]

## Sheet: Feuil1
SampleID	Raw Read Number	Base Number	GC(%)	Q20(%)	Q30(%)
HD-IS-1_1	23155799	6891838290	51.26	97.99	94.35
HD-IS-1_2	24742039	7357367908	51.3	97.85	94.02
HD-IS-1_3	24286259	7232388010	51.35	97.88	94.11
HD-IS-2_1	26672202	7951962418	51.43	97.91	94.15
HD-IS-2_2	20676967	6160975736	51.39	97.95	94.24
HD-IS-2_3	23104143	6870454810	51.59	97.74	93.81
