# Supplementary material for: Exploring the Molecular Mechanism underlying the Stable Purple-Red Leaf Phenotype in Lagerstroemia indica cv. Ebony Embers
Source: Int J Mol Sci. 2019 Nov 11;20(22):5636. doi: 10.3390/ijms20225636 (PMC6888693; doi:10.3390/ijms20225636)
Supplement: Supplementary file 1 [file ijms-20-05636-s001.zip › Table S9.xlsx]

## Sheet: Feuil1
Gene ID	kME (module membership)	Module
F01_transcript.10002	0.926351	blue
F01_transcript.10004	0.867522	blue
F01_transcript.10010	0.914476	blue
F01_transcript.10021	0.905325	blue
F01_transcript.10025	0.780796	blue
F01_transcript.10039	0.953334	blue
F01_transcript.10055	0.885576	blue
F01_transcript.10060	0.840649	blue
F01_transcript.10062	0.888991	blue
F01_transcript.10078	0.905464	blue
F01_transcript.10079	0.889926	blue
F01_transcript.10081	0.715639	blue
F01_transcript.10092	0.896195	blue
F01_transcript.10093	0.734323	blue
F01_transcript.10094	0.896809	blue
F01_transcript.10108	0.725007	blue
F01_transcript.10124	0.936784	blue
F01_transcript.10125	0.950772	blue
F01_transcript.10128	0.89731	blue
F01_transcript.10140	0.76774	blue
F01_transcript.1015	0.885735	blue
F01_transcript.10151	0.911841	blue
F01_transcript.10172	0.948623	blue
F01_transcript.10175	0.908197	blue
F01_transcript.10186	0.941698	blue
F01_transcript.10215	0.712001	blue
F01_transcript.10220	0.877501	blue
F01_transcript.10222	0.754766	blue
F01_transcript.10236	0.954198	blue
F01_transcript.10243	0.836275	blue
F01_transcript.10265	0.768266	blue
F01_transcript.10305	0.730151	blue
F01_transcript.10315	0.833551	blue
F01_transcript.10327	0.878144	blue
F01_transcript.10329	0.983321	blue
F01_transcript.10340	0.95048	blue
F01_transcript.10341	0.961713	blue
F01_transcript.10355	0.78471	blue
F01_transcript.10367	0.919029	blue
F01_transcript.1038	0.847774	blue
F01_transcript.10388	0.885204	blue
F01_transcript.10420	0.716304	blue
F01_transcript.10454	0.849626	blue
F01_transcript.10482	0.898005	blue
F01_transcript.10490	0.814751	blue
F01_transcript.10500	0.739401	blue
F01_transcript.10556	0.987174	blue
F01_transcript.10562	0.8661	blue
F01_transcript.10567	0.868975	blue
F01_transcript.10579	0.884674	blue
F01_transcript.10595	0.99002	blue
F01_transcript.10634	0.988421	blue
F01_transcript.1065	0.847143	blue
F01_transcript.10651	0.841352	blue
F01_transcript.10695	0.772733	blue
F01_transcript.10714	0.879048	blue
F01_transcript.10719	0.843095	blue
F01_transcript.10720	0.972802	blue
F01_transcript.10747	0.972817	blue
F01_transcript.10766	0.923829	blue
F01_transcript.10770	0.877753	blue
F01_transcript.1078	0.796511	blue
F01_transcript.10794	0.823074	blue
F01_transcript.10803	0.914704	blue
F01_transcript.1082	0.884045	blue
F01_transcript.10839	0.758497	blue
F01_transcript.10849	0.948789	blue
F01_transcript.1085	0.894843	blue
F01_transcript.10855	0.899561	blue
F01_transcript.10891	0.756672	blue
F01_transcript.10921	0.827015	blue
F01_transcript.10928	0.894912	blue
F01_transcript.10929	0.994002	blue
F01_transcript.10932	0.857182	blue
F01_transcript.10944	0.794636	blue
F01_transcript.1095	0.98395	blue
F01_transcript.10985	0.994301	blue
F01_transcript.10997	0.790633	blue
F01_transcript.11000	0.791502	blue
F01_transcript.11037	0.880795	blue
F01_transcript.11040	0.750972	blue
F01_transcript.11044	0.970576	blue
F01_transcript.11065	0.891248	blue
F01_transcript.11071	0.906989	blue
F01_transcript.11076	0.913165	blue
F01_transcript.11079	0.755504	blue
F01_transcript.11121	0.736769	blue
F01_transcript.1113	0.752157	blue
F01_transcript.11138	0.745329	blue
F01_transcript.11153	0.943455	blue
F01_transcript.11176	0.867578	blue
F01_transcript.11180	0.971521	blue
F01_transcript.11183	0.84046	blue
F01_transcript.11185	0.918047	blue
F01_transcript.1119	0.912252	blue
F01_transcript.11206	0.952426	blue
F01_transcript.11214	0.920646	blue
F01_transcript.11215	0.758895	blue
F01_transcript.11250	0.882781	blue
F01_transcript.11276	0.89778	blue
F01_transcript.11277	0.736299	blue
F01_transcript.11279	0.987964	blue
F01_transcript.11280	0.839527	blue
F01_transcript.11304	0.986034	blue
F01_transcript.11313	0.777922	blue
F01_transcript.11366	0.922342	blue
F01_transcript.11388	0.898901	blue
F01_transcript.11393	0.858767	blue
F01_transcript.11418	0.810778	blue
F01_transcript.11431	0.994603	blue
F01_transcript.11452	0.880855	blue
F01_transcript.11483	0.942644	blue
F01_transcript.11488	0.836374	blue
F01_transcript.11501	0.914719	blue
F01_transcript.11519	0.918237	blue
F01_transcript.11521	0.935492	blue
F01_transcript.11522	0.839502	blue
F01_transcript.11525	0.92974	blue
F01_transcript.11529	0.95622	blue
F01_transcript.11535	0.825076	blue
F01_transcript.11537	0.887034	blue
F01_transcript.11555	0.829617	blue
F01_transcript.11561	0.879609	blue
F01_transcript.11566	0.736527	blue
F01_transcript.1159	0.883756	blue
F01_transcript.11621	0.950742	blue
F01_transcript.11635	0.924609	blue
F01_transcript.11652	0.787305	blue
F01_transcript.1166	0.863329	blue
F01_transcript.11661	0.847565	blue
F01_transcript.11713	0.871582	blue
F01_transcript.11736	0.788186	blue
F01_transcript.11741	0.849703	blue
F01_transcript.11742	0.7509	blue
F01_transcript.11748	0.817119	blue
F01_transcript.11790	0.818462	blue
F01_transcript.11817	0.817375	blue
F01_transcript.11820	0.90916	blue
F01_transcript.11821	0.937751	blue
F01_transcript.11843	0.848139	blue
F01_transcript.11895	0.776283	blue
F01_transcript.11902	0.988067	blue
F01_transcript.11910	0.910593	blue
F01_transcript.11913	0.903412	blue
F01_transcript.11922	0.707761	blue
F01_transcript.1193	0.839749	blue
F01_transcript.11932	0.888457	blue
F01_transcript.1195	0.917218	blue
F01_transcript.11953	0.96224	blue
F01_transcript.11957	0.933831	blue
F01_transcript.11977	0.745338	blue
F01_transcript.12	0.867263	blue
F01_transcript.12008	0.724469	blue
F01_transcript.12016	0.983618	blue
F01_transcript.12028	0.809577	blue
F01_transcript.12040	0.946989	blue
F01_transcript.12041	0.86458	blue
F01_transcript.12055	0.929189	blue
F01_transcript.12084	0.736407	blue
F01_transcript.12088	0.773681	blue
F01_transcript.12114	0.808915	blue
F01_transcript.12118	0.793286	blue
F01_transcript.12120	0.892885	blue
F01_transcript.12135	0.80289	blue
F01_transcript.12136	0.816936	blue
F01_transcript.12167	0.993877	blue
F01_transcript.1218	0.931335	blue
F01_transcript.12192	0.906579	blue
F01_transcript.1220	0.93058	blue
F01_transcript.12211	0.748886	blue
F01_transcript.12217	0.835851	blue
F01_transcript.12219	0.836906	blue
F01_transcript.12223	0.903632	blue
F01_transcript.12230	0.883997	blue
F01_transcript.12233	0.92262	blue
F01_transcript.12238	0.954534	blue
F01_transcript.12269	0.856571	blue
F01_transcript.12286	0.810804	blue
F01_transcript.1229	0.957203	blue
F01_transcript.12298	0.908177	blue
F01_transcript.12309	0.909343	blue
F01_transcript.12312	0.895996	blue
F01_transcript.12322	0.836842	blue
F01_transcript.12340	0.852038	blue
F01_transcript.12346	0.959083	blue
F01_transcript.12377	0.938361	blue
F01_transcript.12381	0.859139	blue
F01_transcript.12393	0.702571	blue
F01_transcript.12394	0.766055	blue
F01_transcript.124	0.94156	blue
F01_transcript.12405	0.889099	blue
F01_transcript.12415	0.92485	blue
F01_transcript.12420	0.975514	blue
F01_transcript.1244	0.90275	blue
F01_transcript.12443	0.845096	blue
F01_transcript.12444	0.917706	blue
F01_transcript.12465	0.802011	blue
F01_transcript.12468	0.914747	blue
F01_transcript.12497	0.866864	blue
F01_transcript.12550	0.9417	blue
F01_transcript.12561	0.709267	blue
F01_transcript.12589	0.919592	blue
F01_transcript.12599	0.958697	blue
F01_transcript.12602	0.765004	blue
F01_transcript.12605	0.934229	blue
F01_transcript.12638	0.785426	blue
F01_transcript.12651	0.895007	blue
F01_transcript.12667	0.983563	blue
F01_transcript.12668	0.962742	blue
F01_transcript.12679	0.791173	blue
F01_transcript.12680	0.948399	blue
F01_transcript.12685	0.822691	blue
F01_transcript.1270	0.976518	blue
F01_transcript.12712	0.974481	blue
F01_transcript.12731	0.905719	blue
F01_transcript.12734	0.929848	blue
F01_transcript.12744	0.932525	blue
F01_transcript.12755	0.952573	blue
F01_transcript.12762	0.893048	blue
F01_transcript.1277	0.926425	blue
F01_transcript.12788	0.755595	blue
F01_transcript.12790	0.704534	blue
F01_transcript.12800	0.811956	blue
F01_transcript.12815	0.853163	blue
F01_transcript.1282	0.766686	blue
F01_transcript.12849	0.897859	blue
F01_transcript.12859	0.988157	blue
F01_transcript.12880	0.943819	blue
F01_transcript.12901	0.750649	blue
F01_transcript.12907	0.831729	blue
F01_transcript.12910	0.796006	blue
F01_transcript.12922	0.78874	blue
F01_transcript.12924	0.74915	blue
F01_transcript.12962	0.851617	blue
F01_transcript.12973	0.979713	blue
F01_transcript.12975	0.883978	blue
F01_transcript.12995	0.931349	blue
F01_transcript.13	0.917219	blue
F01_transcript.13028	0.982606	blue
F01_transcript.1307	0.753473	blue
F01_transcript.13098	0.798224	blue
F01_transcript.13100	0.761771	blue
F01_transcript.13135	0.972694	blue
F01_transcript.13142	0.769337	blue
F01_transcript.13144	0.858203	blue
F01_transcript.13156	0.986076	blue
F01_transcript.13159	0.878965	blue
F01_transcript.13166	0.838619	blue
F01_transcript.13170	0.841785	blue
F01_transcript.13172	0.854831	blue
F01_transcript.13179	0.918993	blue
F01_transcript.13244	0.74678	blue
F01_transcript.13245	0.888454	blue
F01_transcript.13259	0.945001	blue
F01_transcript.13261	0.862963	blue
F01_transcript.13267	0.987312	blue
F01_transcript.13271	0.869515	blue
F01_transcript.13274	0.829839	blue
F01_transcript.13281	0.740587	blue
F01_transcript.13312	0.746452	blue
F01_transcript.13365	0.947024	blue
F01_transcript.13366	0.877443	blue
F01_transcript.13370	0.937583	blue
F01_transcript.13384	0.91245	blue
F01_transcript.13388	0.825371	blue
F01_transcript.13413	0.914042	blue
F01_transcript.13417	0.959342	blue
F01_transcript.13433	0.881389	blue
F01_transcript.13452	0.961122	blue
F01_transcript.13459	0.881143	blue
F01_transcript.13461	0.92441	blue
F01_transcript.13468	0.989698	blue
F01_transcript.13495	0.977935	blue
F01_transcript.13496	0.935838	blue
F01_transcript.13521	0.742524	blue
F01_transcript.1353	0.850663	blue
F01_transcript.13539	0.856317	blue
F01_transcript.13550	0.885899	blue
F01_transcript.13552	0.797236	blue
F01_transcript.13589	0.728263	blue
F01_transcript.13595	0.928343	blue
F01_transcript.13596	0.989968	blue
F01_transcript.13602	0.79942	blue
F01_transcript.13609	0.865553	blue
F01_transcript.13612	0.962691	blue
F01_transcript.13623	0.988703	blue
F01_transcript.13627	0.77673	blue
F01_transcript.13629	0.902548	blue
F01_transcript.13631	0.907171	blue
F01_transcript.13632	0.735274	blue
F01_transcript.13633	0.951802	blue
F01_transcript.13634	0.770488	blue
F01_transcript.13656	0.777135	blue
F01_transcript.13664	0.996962	blue
F01_transcript.13673	0.935657	blue
F01_transcript.13685	0.966846	blue
F01_transcript.13688	0.943383	blue
F01_transcript.13704	0.88093	blue
F01_transcript.13711	0.995572	blue
F01_transcript.13740	0.703262	blue
F01_transcript.13745	0.977412	blue
F01_transcript.13789	0.961077	blue
F01_transcript.13795	0.936016	blue
F01_transcript.13818	0.722608	blue
F01_transcript.13830	0.871823	blue
F01_transcript.13837	0.730806	blue
F01_transcript.13840	0.862704	blue
F01_transcript.13872	0.9005	blue
F01_transcript.13876	0.957567	blue
F01_transcript.13881	0.91406	blue
F01_transcript.13902	0.894338	blue
F01_transcript.1391	0.878349	blue
F01_transcript.13920	0.781565	blue
F01_transcript.13922	0.750474	blue
F01_transcript.13960	0.762593	blue
F01_transcript.13973	0.708089	blue
F01_transcript.13975	0.729612	blue
F01_transcript.13990	0.927005	blue
F01_transcript.13995	0.966339	blue
F01_transcript.14009	0.938902	blue
F01_transcript.14019	0.923623	blue
F01_transcript.14024	0.722474	blue
F01_transcript.14028	0.806258	blue
F01_transcript.14034	0.961774	blue
F01_transcript.14041	0.782624	blue
F01_transcript.14051	0.713732	blue
F01_transcript.14061	0.894208	blue
F01_transcript.14075	0.964482	blue
F01_transcript.1408	0.906696	blue
F01_transcript.14100	0.862926	blue
F01_transcript.14132	0.935276	blue
F01_transcript.14157	0.980695	blue
F01_transcript.14170	0.993206	blue
F01_transcript.14178	0.881572	blue
F01_transcript.14182	0.703676	blue
F01_transcript.14207	0.977309	blue
F01_transcript.14242	0.977466	blue
F01_transcript.14251	0.896211	blue
F01_transcript.14255	0.922422	blue
F01_transcript.14266	0.870177	blue
F01_transcript.14267	0.933921	blue
F01_transcript.14288	0.956822	blue
F01_transcript.143	0.849695	blue
F01_transcript.14307	0.955818	blue
F01_transcript.14313	0.756727	blue
F01_transcript.14336	0.960034	blue
F01_transcript.14343	0.794855	blue
F01_transcript.14369	0.990424	blue
F01_transcript.14395	0.80193	blue
F01_transcript.14401	0.927266	blue
F01_transcript.14410	0.805594	blue
F01_transcript.14412	0.781835	blue
F01_transcript.14415	0.881327	blue
F01_transcript.14434	0.855246	blue
F01_transcript.14448	0.751529	blue
F01_transcript.1448	0.88272	blue
F01_transcript.1449	0.921964	blue
F01_transcript.145	0.895959	blue
F01_transcript.14528	0.798596	blue
F01_transcript.14532	0.76122	blue
F01_transcript.14545	0.833789	blue
F01_transcript.14553	0.882281	blue
F01_transcript.14581	0.721933	blue
F01_transcript.14582	0.945184	blue
F01_transcript.1460	0.934504	blue
F01_transcript.14610	0.950025	blue
F01_transcript.14624	0.959369	blue
F01_transcript.14648	0.926848	blue
F01_transcript.14650	0.907049	blue
F01_transcript.14687	0.83279	blue
F01_transcript.14694	0.793277	blue
F01_transcript.14698	0.965054	blue
F01_transcript.14701	0.909243	blue
F01_transcript.14702	0.960314	blue
F01_transcript.14721	0.905	blue
F01_transcript.14739	0.818638	blue
F01_transcript.14745	0.937232	blue
F01_transcript.14758	0.981935	blue
F01_transcript.14792	0.782922	blue
F01_transcript.14800	0.934447	blue
F01_transcript.14813	0.996854	blue
F01_transcript.14818	0.812698	blue
F01_transcript.14841	0.960802	blue
F01_transcript.14844	0.771592	blue
F01_transcript.14857	0.896577	blue
F01_transcript.14860	0.871114	blue
F01_transcript.14864	0.760067	blue
F01_transcript.14865	0.955485	blue
F01_transcript.1490	0.914423	blue
F01_transcript.14908	0.823273	blue
F01_transcript.14912	0.765625	blue
F01_transcript.14928	0.895091	blue
F01_transcript.14930	0.919114	blue
F01_transcript.14940	0.75277	blue
F01_transcript.14941	0.917684	blue
F01_transcript.14942	0.975318	blue
F01_transcript.14947	0.770331	blue
F01_transcript.14953	0.865768	blue
F01_transcript.14965	0.875876	blue
F01_transcript.14966	0.74456	blue
F01_transcript.14975	0.762083	blue
F01_transcript.14981	0.954924	blue
F01_transcript.14994	0.736221	blue
F01_transcript.15006	0.968825	blue
F01_transcript.1501	0.968012	blue
F01_transcript.15026	0.908787	blue
F01_transcript.15037	0.869141	blue
F01_transcript.15065	0.884615	blue
F01_transcript.1508	0.911678	blue
F01_transcript.15088	0.761335	blue
F01_transcript.15098	0.748447	blue
F01_transcript.15127	0.825235	blue
F01_transcript.15140	0.890657	blue
F01_transcript.15158	0.958576	blue
F01_transcript.15163	0.794213	blue
F01_transcript.15165	0.919308	blue
F01_transcript.15166	0.923174	blue
F01_transcript.15196	0.73577	blue
F01_transcript.152	0.87817	blue
F01_transcript.15200	0.935128	blue
F01_transcript.15209	0.834395	blue
F01_transcript.15227	0.88531	blue
F01_transcript.15264	0.814597	blue
F01_transcript.15275	0.760509	blue
F01_transcript.15276	0.960882	blue
F01_transcript.15316	0.906115	blue
F01_transcript.15341	0.721573	blue
F01_transcript.15351	0.826047	blue
F01_transcript.15359	0.90091	blue
F01_transcript.15360	0.806069	blue
F01_transcript.15380	0.824841	blue
F01_transcript.15405	0.914105	blue
F01_transcript.15447	0.943009	blue
F01_transcript.1547	0.892864	blue
F01_transcript.1548	0.893458	blue
F01_transcript.15499	0.928365	blue
F01_transcript.15506	0.975977	blue
F01_transcript.15509	0.782703	blue
F01_transcript.15514	0.773648	blue
F01_transcript.15515	0.774964	blue
F01_transcript.15538	0.718084	blue
F01_transcript.1554	0.879276	blue
F01_transcript.15549	0.766558	blue
F01_transcript.15553	0.895886	blue
F01_transcript.15560	0.821465	blue
F01_transcript.15562	0.970812	blue
F01_transcript.15565	0.812513	blue
F01_transcript.15571	0.924605	blue
F01_transcript.15595	0.985912	blue
F01_transcript.15631	0.792439	blue
F01_transcript.15656	0.904582	blue
F01_transcript.15686	0.708262	blue
F01_transcript.15688	0.938569	blue
F01_transcript.15701	0.707384	blue
F01_transcript.15724	0.972137	blue
F01_transcript.15725	0.923042	blue
F01_transcript.1575	0.935174	blue
F01_transcript.1579	0.754713	blue
F01_transcript.15790	0.908171	blue
F01_transcript.15802	0.831132	blue
F01_transcript.15806	0.890433	blue
F01_transcript.15822	0.868066	blue
F01_transcript.15823	0.985276	blue
F01_transcript.15824	0.744397	blue
F01_transcript.15833	0.947202	blue
F01_transcript.15842	0.87739	blue
F01_transcript.15847	0.902932	blue
F01_transcript.15866	0.956289	blue
F01_transcript.15872	0.941461	blue
F01_transcript.15878	0.902634	blue
F01_transcript.15896	0.965293	blue
F01_transcript.15897	0.825227	blue
F01_transcript.15904	0.758944	blue
F01_transcript.15920	0.95233	blue
F01_transcript.15929	0.88173	blue
F01_transcript.15940	0.975294	blue
F01_transcript.15953	0.792163	blue
F01_transcript.15982	0.949285	blue
F01_transcript.15987	0.860345	blue
F01_transcript.16001	0.926217	blue
F01_transcript.16008	0.963679	blue
F01_transcript.16021	0.856907	blue
F01_transcript.16035	0.958426	blue
F01_transcript.16039	0.920398	blue
F01_transcript.16055	0.932623	blue
F01_transcript.16060	0.947497	blue
F01_transcript.16061	0.90393	blue
F01_transcript.16069	0.799962	blue
F01_transcript.16071	0.964977	blue
F01_transcript.16079	0.823848	blue
F01_transcript.16092	0.976924	blue
F01_transcript.16100	0.837275	blue
F01_transcript.16108	0.864403	blue
F01_transcript.16132	0.993406	blue
F01_transcript.16150	0.899003	blue
F01_transcript.16160	0.720993	blue
F01_transcript.16186	0.766681	blue
F01_transcript.16198	0.881308	blue
F01_transcript.16207	0.801682	blue
F01_transcript.16221	0.982685	blue
F01_transcript.16222	0.943872	blue
F01_transcript.16223	0.750024	blue
F01_transcript.16226	0.707986	blue
F01_transcript.16229	0.804443	blue
F01_transcript.16231	0.929547	blue
F01_transcript.16232	0.972161	blue
F01_transcript.16248	0.805121	blue
F01_transcript.16257	0.959823	blue
F01_transcript.16267	0.813909	blue
F01_transcript.16272	0.877394	blue
F01_transcript.16276	0.967018	blue
F01_transcript.16277	0.775125	blue
F01_transcript.16305	0.945054	blue
F01_transcript.16312	0.934416	blue
F01_transcript.16326	0.878017	blue
F01_transcript.16332	0.838602	blue
F01_transcript.16336	0.728132	blue
F01_transcript.16340	0.94735	blue
F01_transcript.16346	0.817456	blue
F01_transcript.16353	0.996945	blue
F01_transcript.16358	0.730922	blue
F01_transcript.16413	0.794606	blue
F01_transcript.16415	0.966607	blue
F01_transcript.16438	0.937223	blue
F01_transcript.16439	0.869264	blue
F01_transcript.1645	0.791027	blue
F01_transcript.16464	0.99182	blue
F01_transcript.16492	0.98897	blue
F01_transcript.16507	0.925534	blue
F01_transcript.16516	0.980714	blue
F01_transcript.16524	0.806148	blue
F01_transcript.16532	0.937317	blue
F01_transcript.16544	0.9478	blue
F01_transcript.16550	0.956227	blue
F01_transcript.16553	0.713524	blue
F01_transcript.16564	0.931681	blue
F01_transcript.16565	0.750077	blue
F01_transcript.16566	0.820943	blue
F01_transcript.16568	0.71446	blue
F01_transcript.16574	0.992255	blue
F01_transcript.16593	0.827421	blue
F01_transcript.16596	0.805924	blue
F01_transcript.16599	0.771627	blue
F01_transcript.16602	0.928155	blue
F01_transcript.16619	0.839854	blue
F01_transcript.16625	0.976578	blue
F01_transcript.16627	0.98785	blue
F01_transcript.16629	0.955437	blue
F01_transcript.16630	0.948488	blue
F01_transcript.16649	0.810781	blue
F01_transcript.16656	0.914111	blue
F01_transcript.16669	0.791596	blue
F01_transcript.16689	0.949545	blue
F01_transcript.167	0.96752	blue
F01_transcript.16718	0.831052	blue
F01_transcript.16732	0.9424	blue
F01_transcript.1674	0.964141	blue
F01_transcript.16784	0.974447	blue
F01_transcript.16794	0.948147	blue
F01_transcript.16796	0.99459	blue
F01_transcript.16805	0.966003	blue
F01_transcript.16829	0.909015	blue
F01_transcript.16830	0.935784	blue
F01_transcript.16849	0.852873	blue
F01_transcript.16866	0.788717	blue
F01_transcript.16873	0.917995	blue
F01_transcript.16880	0.992174	blue
F01_transcript.16888	0.853388	blue
F01_transcript.16910	0.762414	blue
F01_transcript.16924	0.979326	blue
F01_transcript.16925	0.843383	blue
F01_transcript.16937	0.770408	blue
F01_transcript.16958	0.947471	blue
F01_transcript.1696	0.751276	blue
F01_transcript.16971	0.902096	blue
F01_transcript.170	0.878764	blue
F01_transcript.17006	0.933773	blue
F01_transcript.17031	0.921718	blue
F01_transcript.17033	0.755634	blue
F01_transcript.17036	0.741904	blue
F01_transcript.17064	0.947134	blue
F01_transcript.1707	0.95717	blue
F01_transcript.17080	0.897151	blue
F01_transcript.17097	0.737822	blue
F01_transcript.17098	0.826597	blue
F01_transcript.17102	0.813439	blue
F01_transcript.17103	0.899918	blue
F01_transcript.17131	0.887929	blue
F01_transcript.17134	0.898574	blue
F01_transcript.17138	0.860031	blue
F01_transcript.17157	0.979407	blue
F01_transcript.17167	0.862551	blue
F01_transcript.17175	0.978641	blue
F01_transcript.17182	0.971918	blue
F01_transcript.17197	0.811945	blue
F01_transcript.17216	0.887507	blue
F01_transcript.17218	0.967518	blue
F01_transcript.17233	0.881572	blue
F01_transcript.17257	0.735579	blue
F01_transcript.17295	0.961766	blue
F01_transcript.17333	0.95758	blue
F01_transcript.17340	0.783371	blue
F01_transcript.17383	0.762847	blue
F01_transcript.17384	0.846794	blue
F01_transcript.17395	0.996148	blue
F01_transcript.17396	0.89741	blue
F01_transcript.17419	0.75838	blue
F01_transcript.17425	0.730613	blue
F01_transcript.17438	0.918145	blue
F01_transcript.17443	0.702533	blue
F01_transcript.17449	0.786752	blue
F01_transcript.17463	0.801966	blue
F01_transcript.17498	0.827782	blue
F01_transcript.17510	0.891678	blue
F01_transcript.17514	0.867967	blue
F01_transcript.17531	0.845965	blue
F01_transcript.17564	0.850505	blue
F01_transcript.17569	0.942945	blue
F01_transcript.17587	0.856083	blue
F01_transcript.1760	0.861891	blue
F01_transcript.17601	0.981717	blue
F01_transcript.1761	0.926748	blue
F01_transcript.17646	0.817067	blue
F01_transcript.17680	0.989864	blue
F01_transcript.1769	0.800801	blue
F01_transcript.1773	0.710893	blue
F01_transcript.17730	0.987307	blue
F01_transcript.17733	0.930484	blue
F01_transcript.17775	0.987806	blue
F01_transcript.17780	0.956657	blue
F01_transcript.17789	0.853574	blue
F01_transcript.17814	0.949247	blue
F01_transcript.17816	0.764571	blue
F01_transcript.17818	0.927475	blue
F01_transcript.17826	0.766765	blue
F01_transcript.17837	0.708262	blue
F01_transcript.17846	0.844559	blue
F01_transcript.17852	0.96276	blue
F01_transcript.17859	0.948331	blue
F01_transcript.17896	0.950131	blue
F01_transcript.17899	0.995207	blue
F01_transcript.17918	0.944987	blue
F01_transcript.17957	0.727164	blue
F01_transcript.1796	0.960077	blue
F01_transcript.17985	0.716576	blue
F01_transcript.18032	0.921016	blue
F01_transcript.18051	0.748739	blue
F01_transcript.18057	0.92192	blue
F01_transcript.18076	0.875491	blue
F01_transcript.18078	0.739836	blue
F01_transcript.18087	0.860542	blue
F01_transcript.18105	0.960774	blue
F01_transcript.18135	0.926475	blue
F01_transcript.18167	0.991599	blue
F01_transcript.18183	0.821712	blue
F01_transcript.18190	0.769445	blue
F01_transcript.18250	0.777784	blue
F01_transcript.18292	0.910001	blue
F01_transcript.18388	0.772352	blue
F01_transcript.18434	0.913787	blue
F01_transcript.18455	0.902684	blue
F01_transcript.18459	0.787835	blue
F01_transcript.18478	0.836078	blue
F01_transcript.18489	0.917103	blue
F01_transcript.18490	0.844018	blue
F01_transcript.18512	0.707389	blue
F01_transcript.18526	0.845138	blue
F01_transcript.18535	0.995657	blue
F01_transcript.18586	0.725909	blue
F01_transcript.18590	0.822096	blue
F01_transcript.18632	0.852524	blue
F01_transcript.18683	0.752931	blue
F01_transcript.18687	0.932638	blue
F01_transcript.18688	0.812426	blue
F01_transcript.18701	0.957895	blue
F01_transcript.18715	0.971295	blue
F01_transcript.18752	0.94165	blue
F01_transcript.18759	0.893284	blue
F01_transcript.18762	0.939283	blue
F01_transcript.18774	0.871584	blue
F01_transcript.18776	0.988068	blue
F01_transcript.18784	0.702658	blue
F01_transcript.18841	0.820086	blue
F01_transcript.18843	0.733882	blue
F01_transcript.18881	0.857616	blue
F01_transcript.18891	0.762501	blue
F01_transcript.18893	0.849126	blue
F01_transcript.189	0.744225	blue
F01_transcript.18923	0.786299	blue
F01_transcript.18927	0.970423	blue
F01_transcript.18934	0.918698	blue
F01_transcript.18936	0.728064	blue
F01_transcript.18949	0.871524	blue
F01_transcript.18958	0.854832	blue
F01_transcript.18971	0.830229	blue
F01_transcript.18978	0.919965	blue
F01_transcript.18991	0.85686	blue
F01_transcript.19018	0.908062	blue
F01_transcript.19022	0.889841	blue
F01_transcript.19030	0.882784	blue
F01_transcript.19031	0.942578	blue
F01_transcript.19043	0.923031	blue
F01_transcript.19069	0.778561	blue
F01_transcript.19077	0.767604	blue
F01_transcript.19080	0.991388	blue
F01_transcript.19089	0.987281	blue
F01_transcript.191	0.947675	blue
F01_transcript.19100	0.713293	blue
F01_transcript.19118	0.703911	blue
F01_transcript.19124	0.803027	blue
F01_transcript.19146	0.938	blue
F01_transcript.19155	0.837249	blue
F01_transcript.19162	0.845605	blue
F01_transcript.19181	0.833173	blue
F01_transcript.19195	0.879238	blue
F01_transcript.19197	0.951563	blue
F01_transcript.19205	0.917559	blue
F01_transcript.19223	0.82321	blue
F01_transcript.1923	0.963421	blue
F01_transcript.19262	0.860075	blue
F01_transcript.19264	0.990428	blue
F01_transcript.19275	0.970162	blue
F01_transcript.19323	0.916662	blue
F01_transcript.1934	0.969398	blue
F01_transcript.19371	0.759968	blue
F01_transcript.1938	0.759097	blue
F01_transcript.19382	0.949797	blue
F01_transcript.19426	0.863814	blue
F01_transcript.19428	0.869378	blue
F01_transcript.19442	0.99829	blue
F01_transcript.19449	0.961003	blue
F01_transcript.19451	0.817703	blue
F01_transcript.19453	0.978222	blue
F01_transcript.19474	0.73059	blue
F01_transcript.1948	0.851922	blue
F01_transcript.19515	0.978842	blue
F01_transcript.19528	0.976187	blue
F01_transcript.19535	0.94621	blue
F01_transcript.19547	0.918659	blue
F01_transcript.19550	0.809068	blue
F01_transcript.19571	0.992839	blue
F01_transcript.19574	0.887375	blue
F01_transcript.19585	0.890778	blue
F01_transcript.1960	0.926485	blue
F01_transcript.19639	0.860738	blue
F01_transcript.19642	0.897456	blue
F01_transcript.19661	0.83337	blue
F01_transcript.19673	0.725206	blue
F01_transcript.19684	0.981799	blue
F01_transcript.19686	0.774122	blue
F01_transcript.19694	0.956687	blue
F01_transcript.19698	0.944613	blue
F01_transcript.19756	0.718054	blue
F01_transcript.1978	0.889561	blue
F01_transcript.19800	0.950034	blue
F01_transcript.19804	0.928301	blue
F01_transcript.19814	0.804047	blue
F01_transcript.19870	0.88283	blue
F01_transcript.19882	0.983616	blue
F01_transcript.19896	0.951607	blue
F01_transcript.19913	0.89239	blue
F01_transcript.19943	0.996122	blue
F01_transcript.19951	0.788646	blue
F01_transcript.19976	0.78707	blue
F01_transcript.19998	0.846631	blue
F01_transcript.20009	0.882718	blue
F01_transcript.20015	0.960091	blue
F01_transcript.20043	0.96845	blue
F01_transcript.20048	0.757045	blue
F01_transcript.20055	0.768413	blue
F01_transcript.20056	0.985852	blue
F01_transcript.20127	0.714758	blue
F01_transcript.2013	0.883584	blue
F01_transcript.20137	0.842331	blue
F01_transcript.20141	0.730264	blue
F01_transcript.20146	0.992497	blue
F01_transcript.20157	0.918074	blue
F01_transcript.20203	0.919594	blue
F01_transcript.20207	0.810534	blue
F01_transcript.20214	0.782282	blue
F01_transcript.20252	0.905126	blue
F01_transcript.20258	0.899448	blue
F01_transcript.20287	0.993399	blue
F01_transcript.20288	0.971553	blue
F01_transcript.20322	0.985345	blue
F01_transcript.20332	0.936176	blue
F01_transcript.20335	0.794811	blue
F01_transcript.20338	0.717613	blue
F01_transcript.2036	0.716054	blue
F01_transcript.20378	0.744036	blue
F01_transcript.2038	0.7978	blue
F01_transcript.20382	0.887732	blue
F01_transcript.20396	0.811402	blue
F01_transcript.20407	0.869359	blue
F01_transcript.20457	0.779081	blue
F01_transcript.20478	0.911507	blue
F01_transcript.20480	0.934652	blue
F01_transcript.20489	0.91612	blue
F01_transcript.20496	0.972766	blue
F01_transcript.20497	0.801601	blue
F01_transcript.20504	0.863537	blue
F01_transcript.20510	0.912002	blue
F01_transcript.20516	0.876456	blue
F01_transcript.20525	0.886878	blue
F01_transcript.20539	0.785251	blue
F01_transcript.20551	0.952703	blue
F01_transcript.20575	0.768598	blue
F01_transcript.20589	0.964677	blue
F01_transcript.20599	0.899641	blue
F01_transcript.20601	0.792073	blue
F01_transcript.20608	0.887022	blue
F01_transcript.20619	0.966835	blue
F01_transcript.20645	0.898065	blue
F01_transcript.20649	0.835571	blue
F01_transcript.20659	0.813707	blue
F01_transcript.20673	0.741099	blue
F01_transcript.20681	0.916531	blue
F01_transcript.2069	0.981798	blue
F01_transcript.20690	0.811365	blue
F01_transcript.20720	0.72868	blue
F01_transcript.20745	0.8624	blue
F01_transcript.20749	0.987164	blue
F01_transcript.20772	0.866854	blue
F01_transcript.20776	0.887415	blue
F01_transcript.20793	0.750818	blue
F01_transcript.20801	0.914589	blue
F01_transcript.20840	0.978666	blue
F01_transcript.20859	0.981599	blue
F01_transcript.2086	0.845059	blue
F01_transcript.20871	0.966705	blue
F01_transcript.20875	0.797542	blue
F01_transcript.20879	0.916772	blue
F01_transcript.20883	0.986369	blue
F01_transcript.20889	0.990624	blue
F01_transcript.20921	0.738792	blue
F01_transcript.20922	0.988247	blue
F01_transcript.20965	0.725708	blue
F01_transcript.20966	0.79474	blue
F01_transcript.20978	0.97508	blue
F01_transcript.2098	0.923878	blue
F01_transcript.21013	0.701305	blue
F01_transcript.21026	0.721866	blue
F01_transcript.21083	0.978366	blue
F01_transcript.21116	0.903528	blue
F01_transcript.21139	0.985545	blue
F01_transcript.21141	0.989753	blue
F01_transcript.21145	0.93798	blue
F01_transcript.21182	0.813622	blue
F01_transcript.21190	0.845192	blue
F01_transcript.21191	0.939234	blue
F01_transcript.21192	0.986611	blue
F01_transcript.21199	0.708549	blue
F01_transcript.21207	0.886759	blue
F01_transcript.21220	0.790201	blue
F01_transcript.21232	0.862242	blue
F01_transcript.21233	0.878489	blue
F01_transcript.2128	0.836037	blue
F01_transcript.2129	0.800095	blue
F01_transcript.21291	0.752437	blue
F01_transcript.21304	0.996375	blue
F01_transcript.21310	0.904403	blue
F01_transcript.21311	0.718228	blue
F01_transcript.21314	0.867218	blue
F01_transcript.21330	0.96722	blue
F01_transcript.2134	0.847561	blue
F01_transcript.21346	0.754433	blue
F01_transcript.21352	0.716279	blue
F01_transcript.2136	0.77577	blue
F01_transcript.2137	0.828452	blue
F01_transcript.21422	0.820998	blue
F01_transcript.21426	0.774538	blue
F01_transcript.21440	0.930487	blue
F01_transcript.21444	0.968483	blue
F01_transcript.2148	0.760038	blue
F01_transcript.21600	0.775676	blue
F01_transcript.2161	0.775376	blue
F01_transcript.21610	0.935845	blue
F01_transcript.21667	0.818992	blue
F01_transcript.21668	0.9877	blue
F01_transcript.2168	0.975409	blue
F01_transcript.21727	0.908354	blue
F01_transcript.21746	0.739511	blue
F01_transcript.21753	0.966557	blue
F01_transcript.21772	0.893804	blue
F01_transcript.21783	0.70573	blue
F01_transcript.21788	0.97644	blue
F01_transcript.21800	0.828159	blue
F01_transcript.21815	0.706189	blue
F01_transcript.21817	0.985508	blue
F01_transcript.2191	0.759192	blue
F01_transcript.21916	0.944016	blue
F01_transcript.21921	0.955997	blue
F01_transcript.21928	0.852879	blue
F01_transcript.2193	0.958937	blue
F01_transcript.21964	0.753981	blue
F01_transcript.21991	0.920168	blue
F01_transcript.22008	0.88592	blue
F01_transcript.22012	0.911844	blue
F01_transcript.22041	0.841824	blue
F01_transcript.22079	0.713862	blue
F01_transcript.22094	0.754817	blue
F01_transcript.22100	0.960796	blue
F01_transcript.22123	0.861715	blue
F01_transcript.22129	0.891921	blue
F01_transcript.22130	0.8907	blue
F01_transcript.22136	0.844974	blue
F01_transcript.22148	0.74329	blue
F01_transcript.2217	0.900083	blue
F01_transcript.22172	0.925624	blue
F01_transcript.22174	0.903713	blue
F01_transcript.22185	0.800448	blue
F01_transcript.22194	0.992292	blue
F01_transcript.22242	0.712993	blue
F01_transcript.2225	0.881203	blue
F01_transcript.22268	0.825323	blue
F01_transcript.2227	0.901557	blue
F01_transcript.22283	0.789254	blue
F01_transcript.22298	0.834194	blue
F01_transcript.22316	0.983842	blue
F01_transcript.22339	0.867125	blue
F01_transcript.22360	0.884013	blue
F01_transcript.22369	0.766243	blue
F01_transcript.22382	0.92625	blue
F01_transcript.22403	0.93687	blue
F01_transcript.22448	0.892664	blue
F01_transcript.22476	0.924221	blue
F01_transcript.22490	0.963157	blue
F01_transcript.22501	0.92284	blue
F01_transcript.22509	0.89035	blue
F01_transcript.22522	0.867488	blue
F01_transcript.22555	0.87694	blue
F01_transcript.22576	0.870276	blue
F01_transcript.22593	0.881789	blue
F01_transcript.22601	0.882711	blue
F01_transcript.22624	0.804841	blue
F01_transcript.22626	0.937432	blue
F01_transcript.22650	0.823891	blue
F01_transcript.22660	0.716322	blue
F01_transcript.22677	0.780394	blue
F01_transcript.22682	0.844916	blue
F01_transcript.22702	0.952995	blue
F01_transcript.22717	0.762881	blue
F01_transcript.22736	0.808717	blue
F01_transcript.22752	0.885723	blue
F01_transcript.22765	0.863536	blue
F01_transcript.22773	0.745523	blue
F01_transcript.22786	0.776165	blue
F01_transcript.2279	0.770906	blue
F01_transcript.22805	0.988573	blue
F01_transcript.22812	0.981867	blue
F01_transcript.22815	0.843803	blue
F01_transcript.22817	0.736058	blue
F01_transcript.22818	0.975179	blue
F01_transcript.22864	0.8095	blue
F01_transcript.22870	0.808521	blue
F01_transcript.22873	0.860246	blue
F01_transcript.22907	0.904094	blue
F01_transcript.22914	0.919835	blue
F01_transcript.22919	0.898325	blue
F01_transcript.2295	0.800873	blue
F01_transcript.2296	0.891906	blue
F01_transcript.22971	0.800768	blue
F01_transcript.22974	0.910766	blue
F01_transcript.22979	0.902599	blue
F01_transcript.22984	0.789724	blue
F01_transcript.22988	0.91707	blue
F01_transcript.22991	0.960238	blue
F01_transcript.2301	0.902636	blue
F01_transcript.23021	0.98739	blue
F01_transcript.23036	0.879989	blue
F01_transcript.2305	0.89122	blue
F01_transcript.23052	0.773176	blue
F01_transcript.23056	0.88888	blue
F01_transcript.23058	0.986375	blue
F01_transcript.23066	0.742187	blue
F01_transcript.23068	0.865764	blue
F01_transcript.23074	0.822219	blue
F01_transcript.23076	0.842756	blue
F01_transcript.23085	0.938366	blue
F01_transcript.23088	0.86102	blue
F01_transcript.23090	0.994028	blue
F01_transcript.23105	0.943434	blue
F01_transcript.23115	0.947358	blue
F01_transcript.23128	0.704137	blue
F01_transcript.23133	0.930163	blue
F01_transcript.2314	0.956477	blue
F01_transcript.23148	0.954427	blue
F01_transcript.23166	0.826471	blue
F01_transcript.23180	0.733586	blue
F01_transcript.23184	0.770611	blue
F01_transcript.23197	0.941099	blue
F01_transcript.23215	0.963344	blue
F01_transcript.23242	0.927592	blue
F01_transcript.23243	0.987268	blue
F01_transcript.2325	0.888525	blue
F01_transcript.23254	0.712057	blue
F01_transcript.23276	0.855465	blue
F01_transcript.23285	0.787336	blue
F01_transcript.23291	0.993787	blue
F01_transcript.23313	0.7315	blue
F01_transcript.23344	0.76723	blue
F01_transcript.23356	0.952604	blue
F01_transcript.23360	0.89666	blue
F01_transcript.23369	0.94529	blue
F01_transcript.23370	0.982337	blue
F01_transcript.23379	0.787628	blue
F01_transcript.2339	0.93128	blue
F01_transcript.23391	0.806817	blue
F01_transcript.23394	0.918564	blue
F01_transcript.23466	0.828378	blue
F01_transcript.23503	0.87569	blue
F01_transcript.23504	0.940697	blue
F01_transcript.23515	0.82308	blue
F01_transcript.23535	0.834615	blue
F01_transcript.23546	0.776554	blue
F01_transcript.23551	0.990402	blue
F01_transcript.23558	0.947782	blue
F01_transcript.23559	0.778911	blue
F01_transcript.23562	0.893542	blue
F01_transcript.23581	0.990602	blue
F01_transcript.23590	0.991961	blue
F01_transcript.23595	0.877725	blue
F01_transcript.236	0.722517	blue
F01_transcript.2360	0.871386	blue
F01_transcript.23632	0.766635	blue
F01_transcript.23664	0.811554	blue
F01_transcript.23684	0.971403	blue
F01_transcript.23696	0.758263	blue
F01_transcript.23730	0.936503	blue
F01_transcript.23750	0.903928	blue
F01_transcript.23754	0.739083	blue
F01_transcript.23762	0.908871	blue
F01_transcript.23764	0.840456	blue
F01_transcript.23766	0.849581	blue
F01_transcript.2378	0.903325	blue
F01_transcript.23802	0.727077	blue
F01_transcript.23816	0.878351	blue
F01_transcript.23818	0.833566	blue
F01_transcript.23838	0.938018	blue
F01_transcript.23843	0.979423	blue
F01_transcript.23849	0.786919	blue
F01_transcript.23872	0.709527	blue
F01_transcript.23880	0.90997	blue
F01_transcript.23883	0.899284	blue
F01_transcript.23884	0.956323	blue
F01_transcript.23892	0.93078	blue
F01_transcript.23925	0.86386	blue
F01_transcript.23944	0.754683	blue
F01_transcript.23956	0.989572	blue
F01_transcript.23968	0.767996	blue
F01_transcript.23977	0.853664	blue
F01_transcript.23992	0.758554	blue
F01_transcript.23993	0.717817	blue
F01_transcript.23996	0.732528	blue
F01_transcript.23999	0.783665	blue
F01_transcript.24	0.799763	blue
F01_transcript.24002	0.841606	blue
F01_transcript.24006	0.94232	blue
F01_transcript.24022	0.799914	blue
F01_transcript.24039	0.879823	blue
F01_transcript.24047	0.776848	blue
F01_transcript.24059	0.913109	blue
F01_transcript.24067	0.806022	blue
F01_transcript.24078	0.936151	blue
F01_transcript.24116	0.799257	blue
F01_transcript.24117	0.701246	blue
F01_transcript.24132	0.786872	blue
F01_transcript.24147	0.82634	blue
F01_transcript.24167	0.704955	blue
F01_transcript.24168	0.901028	blue
F01_transcript.24171	0.814765	blue
F01_transcript.2418	0.805315	blue
F01_transcript.24190	0.938052	blue
F01_transcript.24199	0.897478	blue
F01_transcript.24214	0.959531	blue
F01_transcript.24217	0.979024	blue
F01_transcript.24221	0.922249	blue
F01_transcript.24223	0.837878	blue
F01_transcript.24234	0.874156	blue
F01_transcript.2425	0.823761	blue
F01_transcript.24253	0.764091	blue
F01_transcript.24259	0.958539	blue
F01_transcript.24260	0.822874	blue
F01_transcript.24269	0.848649	blue
F01_transcript.24273	0.879163	blue
F01_transcript.24315	0.771904	blue
F01_transcript.24318	0.853379	blue
F01_transcript.24333	0.994085	blue
F01_transcript.24336	0.804623	blue
F01_transcript.24372	0.785957	blue
F01_transcript.24377	0.910859	blue
F01_transcript.24395	0.945845	blue
F01_transcript.2440	0.710551	blue
F01_transcript.24404	0.786438	blue
F01_transcript.24409	0.983582	blue
F01_transcript.2443	0.881941	blue
F01_transcript.24437	0.972803	blue
F01_transcript.24439	0.766711	blue
F01_transcript.24451	0.877417	blue
F01_transcript.24455	0.816677	blue
F01_transcript.24469	0.957985	blue
F01_transcript.24540	0.796631	blue
F01_transcript.24542	0.865402	blue
F01_transcript.24570	0.891481	blue
F01_transcript.24584	0.964902	blue
F01_transcript.24590	0.981051	blue
F01_transcript.24612	0.927241	blue
F01_transcript.24622	0.719061	blue
F01_transcript.24630	0.769085	blue
F01_transcript.24636	0.852525	blue
F01_transcript.24673	0.962824	blue
F01_transcript.24683	0.970185	blue
F01_transcript.24699	0.813973	blue
F01_transcript.24700	0.907926	blue
F01_transcript.2471	0.799049	blue
F01_transcript.24713	0.724622	blue
F01_transcript.24714	0.989627	blue
F01_transcript.24720	0.855401	blue
F01_transcript.24721	0.884324	blue
F01_transcript.24733	0.965848	blue
F01_transcript.24745	0.963195	blue
F01_transcript.24787	0.716102	blue
F01_transcript.24798	0.835304	blue
F01_transcript.24802	0.850305	blue
F01_transcript.24819	0.991082	blue
F01_transcript.24866	0.944534	blue
F01_transcript.2488	0.893097	blue
F01_transcript.24888	0.730096	blue
F01_transcript.24892	0.750414	blue
F01_transcript.24917	0.745589	blue
F01_transcript.24921	0.934689	blue
F01_transcript.24929	0.760923	blue
F01_transcript.25004	0.885526	blue
F01_transcript.25005	0.912753	blue
F01_transcript.25016	0.990915	blue
F01_transcript.25030	0.990228	blue
F01_transcript.25048	0.818337	blue
F01_transcript.25058	0.879105	blue
F01_transcript.25079	0.784853	blue
F01_transcript.25118	0.722446	blue
F01_transcript.25124	0.900977	blue
F01_transcript.25125	0.737847	blue
F01_transcript.25126	0.848477	blue
F01_transcript.25144	0.952684	blue
F01_transcript.25153	0.912241	blue
F01_transcript.25167	0.874191	blue
F01_transcript.25183	0.750335	blue
F01_transcript.25192	0.821653	blue
F01_transcript.25197	0.739024	blue
F01_transcript.2520	0.821672	blue
F01_transcript.25202	0.868845	blue
F01_transcript.2523	0.975745	blue
F01_transcript.25241	0.979885	blue
F01_transcript.25242	0.718716	blue
F01_transcript.2525	0.941173	blue
F01_transcript.25274	0.955043	blue
F01_transcript.25293	0.892952	blue
F01_transcript.25335	0.880322	blue
F01_transcript.25346	0.900816	blue
F01_transcript.25362	0.775239	blue
F01_transcript.25365	0.989403	blue
F01_transcript.25372	0.951113	blue
F01_transcript.25420	0.76114	blue
F01_transcript.25432	0.968961	blue
F01_transcript.25433	0.882601	blue
F01_transcript.25438	0.829825	blue
F01_transcript.25459	0.823111	blue
F01_transcript.2547	0.894172	blue
F01_transcript.25508	0.832983	blue
F01_transcript.25511	0.743928	blue
F01_transcript.25518	0.761966	blue
F01_transcript.2554	0.797888	blue
F01_transcript.25546	0.9549	blue
F01_transcript.25569	0.900405	blue
F01_transcript.25583	0.907395	blue
F01_transcript.25597	0.96211	blue
F01_transcript.25599	0.957675	blue
F01_transcript.2560	0.859783	blue
F01_transcript.25600	0.919536	blue
F01_transcript.25606	0.928408	blue
F01_transcript.25685	0.805253	blue
F01_transcript.25697	0.808287	blue
F01_transcript.25706	0.802686	blue
F01_transcript.25708	0.818143	blue
F01_transcript.25712	0.842848	blue
F01_transcript.25717	0.719932	blue
F01_transcript.25726	0.903513	blue
F01_transcript.25734	0.948839	blue
F01_transcript.25744	0.968764	blue
F01_transcript.25749	0.801008	blue
F01_transcript.2575	0.800337	blue
F01_transcript.25765	0.871503	blue
F01_transcript.25769	0.887134	blue
F01_transcript.25777	0.939766	blue
F01_transcript.25808	0.863041	blue
F01_transcript.25824	0.931975	blue
F01_transcript.25841	0.721268	blue
F01_transcript.25871	0.823253	blue
F01_transcript.25873	0.958309	blue
F01_transcript.25874	0.971648	blue
F01_transcript.25878	0.942432	blue
F01_transcript.25892	0.975379	blue
F01_transcript.25903	0.966353	blue
F01_transcript.25908	0.97729	blue
F01_transcript.25914	0.913173	blue
F01_transcript.25915	0.891639	blue
F01_transcript.25916	0.918877	blue
F01_transcript.25939	0.793492	blue
F01_transcript.25946	0.879369	blue
F01_transcript.25948	0.97098	blue
F01_transcript.25953	0.829537	blue
F01_transcript.25960	0.816108	blue
F01_transcript.25968	0.841316	blue
F01_transcript.2597	0.835595	blue
F01_transcript.25984	0.846004	blue
F01_transcript.26018	0.745537	blue
F01_transcript.26032	0.950347	blue
F01_transcript.26036	0.799405	blue
F01_transcript.26044	0.850433	blue
F01_transcript.2606	0.831172	blue
F01_transcript.26061	0.981303	blue
F01_transcript.26076	0.941133	blue
F01_transcript.26079	0.94058	blue
F01_transcript.26080	0.881119	blue
F01_transcript.26088	0.740294	blue
F01_transcript.26090	0.770297	blue
F01_transcript.26116	0.955307	blue
F01_transcript.26163	0.887942	blue
F01_transcript.262	0.83927	blue
F01_transcript.26216	0.76637	blue
F01_transcript.26263	0.737394	blue
F01_transcript.26277	0.861002	blue
F01_transcript.26278	0.872143	blue
F01_transcript.26303	0.986658	blue
F01_transcript.26310	0.969041	blue
F01_transcript.26318	0.858543	blue
F01_transcript.26354	0.753839	blue
F01_transcript.26389	0.942359	blue
F01_transcript.26396	0.795811	blue
F01_transcript.264	0.797689	blue
F01_transcript.26408	0.811462	blue
F01_transcript.26427	0.799988	blue
F01_transcript.26451	0.764515	blue
F01_transcript.26455	0.935373	blue
F01_transcript.26471	0.91295	blue
F01_transcript.2648	0.796626	blue
F01_transcript.26491	0.845665	blue
F01_transcript.26493	0.914393	blue
F01_transcript.26502	0.925593	blue
F01_transcript.26509	0.937258	blue
F01_transcript.26515	0.813988	blue
F01_transcript.26529	0.809181	blue
F01_transcript.2653	0.986452	blue
F01_transcript.26565	0.761687	blue
F01_transcript.26574	0.762312	blue
F01_transcript.26584	0.813871	blue
F01_transcript.26588	0.905316	blue
F01_transcript.26597	0.718209	blue
F01_transcript.26619	0.886374	blue
F01_transcript.26620	0.972729	blue
F01_transcript.26637	0.856696	blue
F01_transcript.2664	0.704516	blue
F01_transcript.26642	0.985583	blue
F01_transcript.26645	0.724148	blue
F01_transcript.2665	0.755463	blue
F01_transcript.26666	0.80451	blue
F01_transcript.26673	0.835561	blue
F01_transcript.26687	0.746246	blue
F01_transcript.26720	0.776688	blue
F01_transcript.26736	0.913075	blue
F01_transcript.26745	0.92186	blue
F01_transcript.26800	0.820457	blue
F01_transcript.26806	0.990091	blue
F01_transcript.26832	0.986733	blue
F01_transcript.26837	0.98378	blue
F01_transcript.2685	0.915524	blue
F01_transcript.26864	0.821705	blue
F01_transcript.26869	0.974007	blue
F01_transcript.26881	0.991702	blue
F01_transcript.26905	0.850209	blue
F01_transcript.26906	0.989623	blue
F01_transcript.26920	0.727394	blue
F01_transcript.26931	0.711112	blue
F01_transcript.26932	0.993186	blue
F01_transcript.26937	0.741368	blue
F01_transcript.26969	0.911766	blue
F01_transcript.27000	0.703572	blue
F01_transcript.27042	0.735322	blue
F01_transcript.27043	0.901086	blue
F01_transcript.27057	0.756924	blue
F01_transcript.27069	0.753611	blue
F01_transcript.27074	0.918886	blue
F01_transcript.27088	0.765971	blue
F01_transcript.27093	0.974863	blue
F01_transcript.27146	0.984166	blue
F01_transcript.27147	0.857824	blue
F01_transcript.27148	0.882064	blue
F01_transcript.27150	0.941671	blue
F01_transcript.27167	0.957182	blue
F01_transcript.27169	0.768199	blue
F01_transcript.27189	0.886966	blue
F01_transcript.27249	0.94198	blue
F01_transcript.27261	0.976289	blue
F01_transcript.27264	0.851738	blue
F01_transcript.27267	0.801941	blue
F01_transcript.27271	0.956948	blue
F01_transcript.27275	0.728343	blue
F01_transcript.2728	0.96097	blue
F01_transcript.27284	0.877849	blue
F01_transcript.27296	0.927433	blue
F01_transcript.2730	0.957053	blue
F01_transcript.27330	0.839349	blue
F01_transcript.27359	0.927824	blue
F01_transcript.27368	0.913475	blue
F01_transcript.27375	0.763232	blue
F01_transcript.27378	0.869237	blue
F01_transcript.27397	0.737278	blue
F01_transcript.27420	0.99567	blue
F01_transcript.27439	0.892016	blue
F01_transcript.27475	0.816557	blue
F01_transcript.27485	0.780526	blue
F01_transcript.27497	0.93347	blue
F01_transcript.27499	0.870713	blue
F01_transcript.27502	0.869392	blue
F01_transcript.27528	0.904889	blue
F01_transcript.27538	0.749342	blue
F01_transcript.27559	0.913082	blue
F01_transcript.27567	0.972737	blue
F01_transcript.27569	0.960376	blue
F01_transcript.27579	0.96597	blue
F01_transcript.27584	0.865468	blue
F01_transcript.27596	0.872418	blue
F01_transcript.27607	0.715111	blue
F01_transcript.27643	0.963557	blue
F01_transcript.27662	0.70073	blue
F01_transcript.27690	0.834809	blue
F01_transcript.27693	0.781133	blue
F01_transcript.27699	0.922719	blue
F01_transcript.27709	0.954983	blue
F01_transcript.27721	0.974379	blue
F01_transcript.27722	0.749252	blue
F01_transcript.27724	0.946566	blue
F01_transcript.27731	0.80895	blue
F01_transcript.27736	0.917925	blue
F01_transcript.27746	0.946914	blue
F01_transcript.2776	0.786397	blue
F01_transcript.27771	0.862704	blue
F01_transcript.27823	0.918553	blue
F01_transcript.27837	0.857031	blue
F01_transcript.27841	0.83494	blue
F01_transcript.27853	0.964969	blue
F01_transcript.2787	0.812907	blue
F01_transcript.27888	0.767196	blue
F01_transcript.27932	0.886416	blue
F01_transcript.27947	0.815782	blue
F01_transcript.27952	0.761278	blue
F01_transcript.27958	0.704363	blue
F01_transcript.27968	0.959246	blue
F01_transcript.27975	0.918801	blue
F01_transcript.27990	0.951593	blue
F01_transcript.28019	0.764416	blue
F01_transcript.28029	0.843545	blue
F01_transcript.28041	0.70896	blue
F01_transcript.28042	0.949322	blue
F01_transcript.2807	0.708788	blue
F01_transcript.28071	0.935541	blue
F01_transcript.28073	0.793879	blue
F01_transcript.28083	0.989074	blue
F01_transcript.28088	0.907832	blue
F01_transcript.2810	0.783887	blue
F01_transcript.28119	0.991802	blue
F01_transcript.28130	0.889549	blue
F01_transcript.28147	0.861294	blue
F01_transcript.28179	0.936991	blue
F01_transcript.28182	0.829643	blue
F01_transcript.28199	0.762053	blue
F01_transcript.28228	0.761798	blue
F01_transcript.28229	0.978324	blue
F01_transcript.28249	0.811664	blue
F01_transcript.28250	0.830785	blue
F01_transcript.28276	0.936906	blue
F01_transcript.28281	0.873453	blue
F01_transcript.28292	0.856775	blue
F01_transcript.28312	0.948912	blue
F01_transcript.28316	0.88576	blue
F01_transcript.28317	0.768653	blue
F01_transcript.28348	0.910714	blue
F01_transcript.2836	0.91224	blue
F01_transcript.28381	0.973428	blue
F01_transcript.28418	0.760548	blue
F01_transcript.28422	0.96613	blue
F01_transcript.28426	0.900171	blue
F01_transcript.28433	0.807792	blue
F01_transcript.28446	0.970357	blue
F01_transcript.28457	0.841574	blue
F01_transcript.28462	0.898544	blue
F01_transcript.28477	0.89038	blue
F01_transcript.28503	0.937483	blue
F01_transcript.28513	0.770252	blue
F01_transcript.2852	0.972074	blue
F01_transcript.28520	0.984824	blue
F01_transcript.2853	0.775779	blue
F01_transcript.28534	0.791683	blue
F01_transcript.28544	0.930534	blue
F01_transcript.28580	0.847521	blue
F01_transcript.28584	0.945744	blue
F01_transcript.28596	0.785798	blue
F01_transcript.28615	0.797063	blue
F01_transcript.28627	0.97334	blue
F01_transcript.28629	0.944083	blue
F01_transcript.28634	0.980234	blue
F01_transcript.28654	0.81909	blue
F01_transcript.28662	0.730647	blue
F01_transcript.28673	0.732943	blue
F01_transcript.28680	0.936077	blue
F01_transcript.28718	0.936003	blue
F01_transcript.2872	0.706018	blue
F01_transcript.28720	0.898645	blue
F01_transcript.2873	0.930398	blue
F01_transcript.28785	0.97221	blue
F01_transcript.28790	0.828124	blue
F01_transcript.28801	0.746519	blue
F01_transcript.28824	0.85979	blue
F01_transcript.28828	0.948198	blue
F01_transcript.28829	0.914973	blue
F01_transcript.28831	0.942423	blue
F01_transcript.28844	0.803293	blue
F01_transcript.28845	0.74815	blue
F01_transcript.28852	0.706241	blue
F01_transcript.28861	0.851135	blue
F01_transcript.28878	0.744979	blue
F01_transcript.28881	0.798691	blue
F01_transcript.28901	0.728398	blue
F01_transcript.28913	0.803196	blue
F01_transcript.28919	0.823173	blue
F01_transcript.28934	0.992938	blue
F01_transcript.28960	0.947201	blue
F01_transcript.28984	0.987814	blue
F01_transcript.28991	0.92783	blue
F01_transcript.29001	0.904081	blue
F01_transcript.29023	0.872115	blue
F01_transcript.2903	0.986652	blue
F01_transcript.29048	0.971027	blue
F01_transcript.29057	0.76205	blue
F01_transcript.29059	0.748879	blue
F01_transcript.2906	0.822052	blue
F01_transcript.29064	0.993153	blue
F01_transcript.29070	0.891453	blue
F01_transcript.29096	0.938342	blue
F01_transcript.29098	0.855033	blue
F01_transcript.29110	0.803468	blue
F01_transcript.2912	0.93073	blue
F01_transcript.29153	0.979325	blue
F01_transcript.29164	0.92034	blue
F01_transcript.29165	0.708986	blue
F01_transcript.29216	0.793964	blue
F01_transcript.29262	0.888957	blue
F01_transcript.29271	0.871977	blue
F01_transcript.29275	0.841488	blue
F01_transcript.29308	0.982146	blue
F01_transcript.29318	0.938284	blue
F01_transcript.2933	0.913587	blue
F01_transcript.29330	0.987505	blue
F01_transcript.29333	0.941534	blue
F01_transcript.29336	0.830001	blue
F01_transcript.29373	0.937657	blue
F01_transcript.29402	0.991965	blue
F01_transcript.2942	0.951703	blue
F01_transcript.29462	0.978768	blue
F01_transcript.29464	0.958024	blue
F01_transcript.29476	0.716222	blue
F01_transcript.29478	0.968464	blue
F01_transcript.29484	0.943554	blue
F01_transcript.29498	0.867997	blue
F01_transcript.29511	0.758292	blue
F01_transcript.29522	0.96955	blue
F01_transcript.29532	0.808504	blue
F01_transcript.29564	0.870991	blue
F01_transcript.29574	0.920897	blue
F01_transcript.29575	0.957954	blue
F01_transcript.29581	0.981106	blue
F01_transcript.29592	0.872391	blue
F01_transcript.29593	0.728489	blue
F01_transcript.29604	0.952697	blue
F01_transcript.29617	0.794684	blue
F01_transcript.29631	0.709326	blue
F01_transcript.29640	0.929525	blue
F01_transcript.29651	0.81956	blue
F01_transcript.29678	0.917039	blue
F01_transcript.29685	0.908882	blue
F01_transcript.29696	0.723577	blue
F01_transcript.29708	0.831396	blue
F01_transcript.29710	0.90218	blue
F01_transcript.29717	0.960621	blue
F01_transcript.29732	0.977555	blue
F01_transcript.29746	0.888675	blue
F01_transcript.29800	0.939739	blue
F01_transcript.29805	0.986829	blue
F01_transcript.29817	0.94674	blue
F01_transcript.29819	0.917094	blue
F01_transcript.2983	0.956753	blue
F01_transcript.29830	0.932317	blue
F01_transcript.29846	0.984301	blue
F01_transcript.29879	0.751883	blue
F01_transcript.29880	0.743176	blue
F01_transcript.29908	0.863624	blue
F01_transcript.29921	0.913078	blue
F01_transcript.29933	0.841263	blue
F01_transcript.29957	0.873511	blue
F01_transcript.29962	0.934516	blue
F01_transcript.29964	0.762103	blue
F01_transcript.30018	0.99052	blue
F01_transcript.3010	0.909073	blue
F01_transcript.30153	0.83039	blue
F01_transcript.30197	0.84334	blue
F01_transcript.30222	0.912311	blue
F01_transcript.3025	0.814851	blue
F01_transcript.30251	0.953294	blue
F01_transcript.30255	0.917764	blue
F01_transcript.30292	0.815224	blue
F01_transcript.30301	0.828324	blue
F01_transcript.30304	0.844737	blue
F01_transcript.30308	0.807435	blue
F01_transcript.30312	0.975458	blue
F01_transcript.30317	0.890275	blue
F01_transcript.30333	0.82235	blue
F01_transcript.30344	0.800854	blue
F01_transcript.30349	0.709837	blue
F01_transcript.30350	0.978354	blue
F01_transcript.30360	0.959128	blue
F01_transcript.3038	0.843814	blue
F01_transcript.30382	0.799137	blue
F01_transcript.30392	0.990673	blue
F01_transcript.30393	0.94291	blue
F01_transcript.30398	0.872348	blue
F01_transcript.30406	0.748013	blue
F01_transcript.3043	0.822646	blue
F01_transcript.30445	0.86508	blue
F01_transcript.30447	0.972454	blue
F01_transcript.3045	0.741208	blue
F01_transcript.30456	0.995285	blue
F01_transcript.30477	0.860234	blue
F01_transcript.30512	0.993294	blue
F01_transcript.30522	0.9721	blue
F01_transcript.30532	0.814207	blue
F01_transcript.30533	0.91195	blue
F01_transcript.30553	0.707642	blue
F01_transcript.30572	0.848991	blue
F01_transcript.30576	0.805544	blue
F01_transcript.30624	0.73801	blue
F01_transcript.30636	0.721644	blue
F01_transcript.30638	0.756285	blue
F01_transcript.30656	0.77714	blue
F01_transcript.30661	0.789157	blue
F01_transcript.30671	0.889576	blue
F01_transcript.30676	0.97501	blue
F01_transcript.3069	0.768056	blue
F01_transcript.3070	0.945858	blue
F01_transcript.30709	0.936839	blue
F01_transcript.30746	0.987764	blue
F01_transcript.30843	0.835766	blue
F01_transcript.30845	0.986802	blue
F01_transcript.30860	0.885273	blue
F01_transcript.30870	0.856499	blue
F01_transcript.30880	0.995033	blue
F01_transcript.30885	0.813773	blue
F01_transcript.30886	0.821592	blue
F01_transcript.30903	0.930922	blue
F01_transcript.30910	0.944864	blue
F01_transcript.30932	0.957379	blue
F01_transcript.30942	0.868763	blue
F01_transcript.30944	0.980473	blue
F01_transcript.30962	0.828966	blue
F01_transcript.30971	0.89079	blue
F01_transcript.30982	0.95745	blue
F01_transcript.30993	0.979936	blue
F01_transcript.31007	0.990386	blue
F01_transcript.31008	0.960747	blue
F01_transcript.31034	0.876622	blue
F01_transcript.31036	0.861426	blue
F01_transcript.31048	0.792275	blue
F01_transcript.31068	0.953603	blue
F01_transcript.31071	0.929761	blue
F01_transcript.31082	0.97434	blue
F01_transcript.31092	0.955786	blue
F01_transcript.31099	0.968946	blue
F01_transcript.31102	0.963175	blue
F01_transcript.31112	0.756413	blue
F01_transcript.3112	0.796497	blue
F01_transcript.31121	0.950453	blue
F01_transcript.31124	0.786318	blue
F01_transcript.31133	0.863889	blue
F01_transcript.31148	0.838839	blue
F01_transcript.31154	0.990588	blue
F01_transcript.31161	0.965917	blue
F01_transcript.31184	0.847225	blue
F01_transcript.31245	0.750512	blue
F01_transcript.31254	0.905849	blue
F01_transcript.31265	0.726507	blue
F01_transcript.31272	0.90239	blue
F01_transcript.31286	0.817818	blue
F01_transcript.31312	0.836159	blue
F01_transcript.31321	0.794997	blue
F01_transcript.31332	0.892181	blue
F01_transcript.31346	0.886825	blue
F01_transcript.31356	0.840892	blue
F01_transcript.31361	0.972299	blue
F01_transcript.31375	0.968213	blue
F01_transcript.31376	0.854263	blue
F01_transcript.31387	0.789843	blue
F01_transcript.31443	0.930981	blue
F01_transcript.31446	0.887481	blue
F01_transcript.31536	0.927809	blue
F01_transcript.31537	0.85714	blue
F01_transcript.31548	0.984544	blue
F01_transcript.31580	0.914078	blue
F01_transcript.3159	0.800887	blue
F01_transcript.31592	0.884925	blue
F01_transcript.31594	0.94909	blue
F01_transcript.316	0.732642	blue
F01_transcript.31624	0.953591	blue
F01_transcript.31632	0.833519	blue
F01_transcript.31659	0.827476	blue
F01_transcript.3168	0.832449	blue
F01_transcript.31685	0.768099	blue
F01_transcript.31716	0.790287	blue
F01_transcript.31724	0.993338	blue
F01_transcript.31732	0.933971	blue
F01_transcript.31736	0.713434	blue
F01_transcript.31741	0.747193	blue
F01_transcript.31748	0.979653	blue
F01_transcript.31754	0.931816	blue
F01_transcript.31769	0.998321	blue
F01_transcript.31803	0.887066	blue
F01_transcript.3182	0.700827	blue
F01_transcript.31823	0.921746	blue
F01_transcript.31833	0.742203	blue
F01_transcript.31834	0.940118	blue
F01_transcript.31841	0.89098	blue
F01_transcript.3186	0.920558	blue
F01_transcript.31891	0.823206	blue
F01_transcript.31907	0.735539	blue
F01_transcript.31908	0.880199	blue
F01_transcript.31911	0.775344	blue
F01_transcript.31913	0.907734	blue
F01_transcript.31928	0.981326	blue
F01_transcript.31935	0.934853	blue
F01_transcript.31939	0.987405	blue
F01_transcript.31945	0.901776	blue
F01_transcript.31959	0.817903	blue
F01_transcript.31962	0.936963	blue
F01_transcript.31966	0.787842	blue
F01_transcript.31973	0.779396	blue
F01_transcript.31994	0.920412	blue
F01_transcript.32008	0.848773	blue
F01_transcript.32026	0.864038	blue
F01_transcript.32028	0.739916	blue
F01_transcript.3203	0.895324	blue
F01_transcript.32032	0.964136	blue
F01_transcript.3207	0.904136	blue
F01_transcript.32080	0.982417	blue
F01_transcript.32099	0.755277	blue
F01_transcript.32116	0.866886	blue
F01_transcript.32118	0.863837	blue
F01_transcript.32134	0.744316	blue
F01_transcript.32135	0.835891	blue
F01_transcript.32176	0.83004	blue
F01_transcript.32177	0.938134	blue
F01_transcript.32179	0.981375	blue
F01_transcript.32193	0.97954	blue
F01_transcript.32195	0.898899	blue
F01_transcript.32233	0.991177	blue
F01_transcript.32244	0.830756	blue
F01_transcript.32253	0.767843	blue
F01_transcript.32267	0.718483	blue
F01_transcript.32271	0.973347	blue
F01_transcript.32280	0.979174	blue
F01_transcript.32306	0.948102	blue
F01_transcript.32321	0.973013	blue
F01_transcript.3233	0.890946	blue
F01_transcript.32332	0.965767	blue
F01_transcript.32336	0.80498	blue
F01_transcript.32341	0.921891	blue
F01_transcript.32346	0.946839	blue
F01_transcript.32365	0.891438	blue
F01_transcript.32369	0.842705	blue
F01_transcript.32382	0.919488	blue
F01_transcript.32392	0.795325	blue
F01_transcript.32419	0.963311	blue
F01_transcript.32420	0.800478	blue
F01_transcript.32429	0.978257	blue
F01_transcript.32472	0.921443	blue
F01_transcript.32488	0.969073	blue
F01_transcript.32489	0.947323	blue
F01_transcript.32510	0.970186	blue
F01_transcript.32530	0.993593	blue
F01_transcript.32538	0.952529	blue
F01_transcript.32554	0.777451	blue
F01_transcript.3256	0.837481	blue
F01_transcript.32572	0.846634	blue
F01_transcript.32577	0.885463	blue
F01_transcript.32580	0.962037	blue
F01_transcript.32599	0.973163	blue
F01_transcript.32602	0.707621	blue
F01_transcript.32603	0.727576	blue
F01_transcript.32620	0.799242	blue
F01_transcript.32631	0.874813	blue
F01_transcript.32635	0.940762	blue
F01_transcript.3265	0.791569	blue
F01_transcript.32650	0.858705	blue
F01_transcript.32677	0.992133	blue
F01_transcript.32706	0.757253	blue
F01_transcript.32707	0.899404	blue
F01_transcript.32708	0.878426	blue
F01_transcript.3273	0.946403	blue
F01_transcript.32746	0.720767	blue
F01_transcript.32765	0.866144	blue
F01_transcript.32768	0.907994	blue
F01_transcript.32777	0.990841	blue
F01_transcript.32786	0.989931	blue
F01_transcript.32805	0.952811	blue
F01_transcript.32833	0.750801	blue
F01_transcript.32842	0.71191	blue
F01_transcript.32848	0.988335	blue
F01_transcript.32856	0.969094	blue
F01_transcript.32870	0.984693	blue
F01_transcript.32871	0.849311	blue
F01_transcript.32874	0.882215	blue
F01_transcript.3288	0.89193	blue
F01_transcript.32888	0.861054	blue
F01_transcript.32933	0.820202	blue
F01_transcript.32939	0.841537	blue
F01_transcript.32940	0.838216	blue
F01_transcript.32949	0.793311	blue
F01_transcript.32952	0.871863	blue
F01_transcript.3296	0.780637	blue
F01_transcript.32965	0.819817	blue
F01_transcript.32968	0.810078	blue
F01_transcript.32980	0.833274	blue
F01_transcript.32985	0.889932	blue
F01_transcript.32987	0.960692	blue
F01_transcript.33047	0.81378	blue
F01_transcript.33059	0.989154	blue
F01_transcript.33092	0.790038	blue
F01_transcript.33099	0.976101	blue
F01_transcript.33112	0.828146	blue
F01_transcript.33126	0.912246	blue
F01_transcript.33149	0.792705	blue
F01_transcript.33164	0.893152	blue
F01_transcript.33168	0.98892	blue
F01_transcript.33200	0.915181	blue
F01_transcript.33206	0.84233	blue
F01_transcript.33234	0.785035	blue
F01_transcript.33264	0.863149	blue
F01_transcript.33321	0.717147	blue
F01_transcript.33326	0.728322	blue
F01_transcript.3334	0.86683	blue
F01_transcript.33347	0.925931	blue
F01_transcript.33356	0.858255	blue
F01_transcript.33359	0.806765	blue
F01_transcript.3336	0.953639	blue
F01_transcript.33366	0.990499	blue
F01_transcript.33370	0.721634	blue
F01_transcript.33375	0.917172	blue
F01_transcript.3338	0.708901	blue
F01_transcript.33450	0.714651	blue
F01_transcript.33463	0.737205	blue
F01_transcript.33494	0.911302	blue
F01_transcript.33502	0.721822	blue
F01_transcript.33503	0.948694	blue
F01_transcript.33532	0.905226	blue
F01_transcript.33541	0.90808	blue
F01_transcript.33542	0.795547	blue
F01_transcript.33582	0.87335	blue
F01_transcript.33598	0.847576	blue
F01_transcript.33625	0.93935	blue
F01_transcript.33632	0.816221	blue
F01_transcript.33643	0.81174	blue
F01_transcript.33644	0.920326	blue
F01_transcript.33661	0.801445	blue
F01_transcript.33686	0.748141	blue
F01_transcript.3370	0.744284	blue
F01_transcript.33716	0.851217	blue
F01_transcript.33729	0.764868	blue
F01_transcript.33750	0.899539	blue
F01_transcript.33808	0.915204	blue
F01_transcript.33811	0.960513	blue
F01_transcript.33829	0.928487	blue
F01_transcript.3384	0.995531	blue
F01_transcript.33841	0.787809	blue
F01_transcript.33857	0.952059	blue
F01_transcript.33870	0.714573	blue
F01_transcript.33897	0.765858	blue
F01_transcript.33899	0.760799	blue
F01_transcript.33935	0.796197	blue
F01_transcript.33955	0.897274	blue
F01_transcript.33976	0.744688	blue
F01_transcript.3398	0.8092	blue
F01_transcript.34018	0.736737	blue
F01_transcript.3402	0.843148	blue
F01_transcript.34070	0.839874	blue
F01_transcript.34082	0.981604	blue
F01_transcript.34083	0.788629	blue
F01_transcript.34084	0.904638	blue
F01_transcript.34100	0.937566	blue
F01_transcript.34106	0.95214	blue
F01_transcript.34112	0.840949	blue
F01_transcript.34130	0.735887	blue
F01_transcript.34132	0.939221	blue
F01_transcript.34165	0.799699	blue
F01_transcript.34176	0.807619	blue
F01_transcript.34197	0.758858	blue
F01_transcript.34206	0.934694	blue
F01_transcript.34210	0.933228	blue
F01_transcript.34233	0.996674	blue
F01_transcript.34241	0.741863	blue
F01_transcript.34260	0.871793	blue
F01_transcript.34266	0.886384	blue
F01_transcript.34274	0.896566	blue
F01_transcript.34277	0.784283	blue
F01_transcript.34296	0.911569	blue
F01_transcript.34306	0.740808	blue
F01_transcript.34310	0.934204	blue
F01_transcript.34320	0.97979	blue
F01_transcript.34370	0.927186	blue
F01_transcript.34377	0.863307	blue
F01_transcript.34420	0.715566	blue
F01_transcript.34423	0.915203	blue
F01_transcript.34443	0.936509	blue
F01_transcript.34448	0.748683	blue
F01_transcript.34461	0.95619	blue
F01_transcript.34545	0.948726	blue
F01_transcript.3455	0.886414	blue
F01_transcript.34552	0.89691	blue
F01_transcript.34556	0.813904	blue
F01_transcript.34567	0.761154	blue
F01_transcript.34586	0.889646	blue
F01_transcript.34591	0.92663	blue
F01_transcript.34614	0.834816	blue
F01_transcript.34617	0.810988	blue
F01_transcript.34619	0.849131	blue
F01_transcript.34646	0.833717	blue
F01_transcript.34650	0.872189	blue
F01_transcript.34653	0.731444	blue
F01_transcript.34655	0.737434	blue
F01_transcript.34686	0.714683	blue
F01_transcript.34687	0.732512	blue
F01_transcript.3474	0.973734	blue
F01_transcript.34748	0.92558	blue
F01_transcript.34749	0.790555	blue
F01_transcript.34788	0.896392	blue
F01_transcript.34792	0.728666	blue
F01_transcript.34841	0.970126	blue
F01_transcript.34848	0.892087	blue
F01_transcript.34853	0.745548	blue
F01_transcript.34871	0.803243	blue
F01_transcript.34875	0.950497	blue
F01_transcript.34877	0.799989	blue
F01_transcript.34888	0.971604	blue
F01_transcript.34890	0.858654	blue
F01_transcript.3493	0.834073	blue
F01_transcript.34943	0.933397	blue
F01_transcript.34944	0.84902	blue
F01_transcript.34956	0.989888	blue
F01_transcript.34960	0.770646	blue
F01_transcript.34964	0.823841	blue
F01_transcript.3500	0.879651	blue
F01_transcript.35002	0.881845	blue
F01_transcript.35014	0.701646	blue
F01_transcript.35029	0.79805	blue
F01_transcript.35049	0.955586	blue
F01_transcript.35067	0.781824	blue
F01_transcript.35072	0.944844	blue
F01_transcript.35078	0.729552	blue
F01_transcript.35080	0.754899	blue
F01_transcript.35095	0.971722	blue
F01_transcript.35103	0.81883	blue
F01_transcript.3511	0.995021	blue
F01_transcript.35138	0.911452	blue
F01_transcript.35141	0.957175	blue
F01_transcript.35145	0.739544	blue
F01_transcript.3517	0.980137	blue
F01_transcript.35171	0.793313	blue
F01_transcript.35181	0.709117	blue
F01_transcript.35198	0.952325	blue
F01_transcript.35217	0.888639	blue
F01_transcript.35225	0.94576	blue
F01_transcript.35242	0.856627	blue
F01_transcript.35247	0.773283	blue
F01_transcript.35258	0.725957	blue
F01_transcript.35276	0.967445	blue
F01_transcript.35291	0.833267	blue
F01_transcript.35321	0.843465	blue
F01_transcript.35333	0.968755	blue
F01_transcript.35352	0.898232	blue
F01_transcript.35360	0.95627	blue
F01_transcript.35370	0.936098	blue
F01_transcript.35378	0.853636	blue
F01_transcript.35394	0.964997	blue
F01_transcript.35396	0.820247	blue
F01_transcript.3541	0.747308	blue
F01_transcript.35412	0.90374	blue
F01_transcript.35435	0.922017	blue
F01_transcript.35455	0.960788	blue
F01_transcript.35459	0.989181	blue
F01_transcript.35469	0.732574	blue
F01_transcript.35506	0.974197	blue
F01_transcript.35518	0.952948	blue
F01_transcript.35526	0.834725	blue
F01_transcript.35536	0.99495	blue
F01_transcript.3564	0.737778	blue
F01_transcript.35653	0.797715	blue
F01_transcript.35672	0.949452	blue
F01_transcript.35675	0.990223	blue
F01_transcript.35676	0.800847	blue
F01_transcript.35680	0.969835	blue
F01_transcript.35690	0.798994	blue
F01_transcript.35698	0.779869	blue
F01_transcript.35702	0.882241	blue
F01_transcript.35705	0.893706	blue
F01_transcript.35725	0.714543	blue
F01_transcript.3574	0.730163	blue
F01_transcript.35783	0.711586	blue
F01_transcript.35787	0.963945	blue
F01_transcript.35803	0.816909	blue
F01_transcript.35812	0.87686	blue
F01_transcript.35849	0.756179	blue
F01_transcript.35858	0.832644	blue
F01_transcript.35867	0.749524	blue
F01_transcript.35869	0.919898	blue
F01_transcript.35871	0.837925	blue
F01_transcript.35889	0.732633	blue
F01_transcript.35893	0.814446	blue
F01_transcript.35901	0.850081	blue
F01_transcript.35957	0.830315	blue
F01_transcript.3597	0.884671	blue
F01_transcript.36005	0.811124	blue
F01_transcript.3601	0.836913	blue
F01_transcript.36012	0.920954	blue
F01_transcript.36029	0.721376	blue
F01_transcript.36039	0.821974	blue
F01_transcript.36070	0.924324	blue
F01_transcript.36080	0.86061	blue
F01_transcript.36088	0.885963	blue
F01_transcript.36102	0.889727	blue
F01_transcript.36121	0.984932	blue
F01_transcript.36179	0.93517	blue
F01_transcript.36208	0.739631	blue
F01_transcript.36213	0.825234	blue
F01_transcript.3624	0.977183	blue
F01_transcript.36270	0.904489	blue
F01_transcript.36272	0.706788	blue
F01_transcript.36273	0.855897	blue
F01_transcript.36283	0.920316	blue
F01_transcript.36286	0.963114	blue
F01_transcript.36299	0.923187	blue
F01_transcript.36302	0.964991	blue
F01_transcript.36312	0.979744	blue
F01_transcript.36317	0.952453	blue
F01_transcript.36348	0.903662	blue
F01_transcript.36354	0.783924	blue
F01_transcript.36355	0.796292	blue
F01_transcript.36388	0.866777	blue
F01_transcript.36397	0.917076	blue
F01_transcript.36398	0.712042	blue
F01_transcript.36437	0.948982	blue
F01_transcript.36439	0.776948	blue
F01_transcript.36440	0.70346	blue
F01_transcript.36449	0.971675	blue
F01_transcript.36462	0.865669	blue
F01_transcript.36463	0.970481	blue
F01_transcript.36485	0.907535	blue
F01_transcript.36534	0.957519	blue
F01_transcript.36537	0.991882	blue
F01_transcript.36540	0.850704	blue
F01_transcript.36561	0.91005	blue
F01_transcript.36577	0.774508	blue
F01_transcript.36583	0.854841	blue
F01_transcript.36602	0.892012	blue
F01_transcript.36623	0.958525	blue
F01_transcript.36645	0.864139	blue
F01_transcript.3666	0.833638	blue
F01_transcript.36678	0.974593	blue
F01_transcript.3668	0.91911	blue
F01_transcript.3669	0.902222	blue
F01_transcript.36730	0.856916	blue
F01_transcript.36731	0.96138	blue
F01_transcript.36736	0.936888	blue
F01_transcript.36742	0.976432	blue
F01_transcript.36744	0.856708	blue
F01_transcript.36772	0.941782	blue
F01_transcript.36773	0.746052	blue
F01_transcript.3680	0.926876	blue
F01_transcript.36811	0.814621	blue
F01_transcript.36833	0.929952	blue
F01_transcript.36839	0.770811	blue
F01_transcript.36848	0.895337	blue
F01_transcript.36868	0.812445	blue
F01_transcript.36896	0.745256	blue
[truncated: 20,393 more rows]
