# Supplementary material for: Exploring the Molecular Mechanism underlying the Stable Purple-Red Leaf Phenotype in Lagerstroemia indica cv. Ebony Embers
Source: Int J Mol Sci. 2019 Nov 11;20(22):5636. doi: 10.3390/ijms20225636 (PMC6888693; doi:10.3390/ijms20225636)
Supplement: Supplementary file 1 [file ijms-20-05636-s001.zip › Table S10.xlsx]

## Sheet: Feuil1
Gene ID	Forward	Reverse
F01_transcript/54491	GGACGTAGGCGATCTTG	TCACCGTGGGCGAGTT
F01_transcript/29830	ACGACGAGCAGCAGGAC	GCGGATGAGCCGATAA
F01_transcript/50023	ACCTCCGCCATAAACTG	GTCTGCTAATCCCAACCA
F01_transcript/66099	CACCGTCTTCATCTTCCT	GGGCGAGTCCTTCTTC
F01_transcript/51306	TTCATTCCTCCCTTCTT	TTGTATTCCAGCATCA
F01_transcript/24051	CTTGGCAGGTCTAACT	GCATCCGCTCCAACAG
F01_transcript/29531	TCGTACACGGCGTAGCG	CAAGGCGAGGTTCCAGG
F01_transcript/38969	TTGGAGGAGAAGAGGAAC	AGCAGCAAACAAAGCC
F01_transcript/43796	GCTGTTCCCTCCGTTG	CGACTCGCTCAGTTTATGT
F01_transcript/69200	CTCTTTGCTCACGCTTT	CGACTCGCTCAGTTTATG
F01_transcript/74276	GAATCACCTATTGCCTTAT	CTTTGAAATCGCCCACA
F01_transcript/8161	CGCCGTTGACACTTCT	GCCACTATTGCTGCTT
F01_transcript/67864	AAGTCGGTGTCATCTCC	CTATTGCTGCTTTCTATGT
F01_transcript/19166	ACCTAATCTCGAAACAAG	CCACAAATCCTCCTCT
F01_transcript/23322	AACAGCACTGGGACGA	GATGCCTCTGGGACAA
F01_transcript/38405	GGGCAGAAGTTAGTGGC	GGGTATTATGGTGGTTGG
F01_transcript/42194	CACCTGGTAACAAGCA	GTGGATACGGTTCATT
F01_transcript/42525	CTTCGTTGCCCTGTCT	ATGCTGGGTTTGGAGT
F01_transcript/58451	TTCCTCCTTGCTTTCG	GTCTTGTGGCTGTTGTATG
F01_transcript/31281	AGCAACTCGTGCGTAT	TCAGGCAAGGAATGTG
F01_transcript/76601	GCACTCAACCCTTCTAT	TCTTCCTGCTTCCATC
Actin	CGCACTCAACCCTTCT	TTCTTCATCCTCACCCAT
