# Supplementary material for: Exploring the Molecular Mechanism underlying the Stable Purple-Red Leaf Phenotype in Lagerstroemia indica cv. Ebony Embers
Source: Int J Mol Sci. 2019 Nov 11;20(22):5636. doi: 10.3390/ijms20225636 (PMC6888693; doi:10.3390/ijms20225636)
Supplement: Supplementary file 1 [file ijms-20-05636-s001.zip › Table S1.xlsx]

## Sheet: Feuil1
Metabolite ID	KEGG ID	Metabolite Name	Class	mix01	mix02	mix03	HD-1_1	HD-1_2	HD-1_3	HD-2_1	HD-2_2	HD-2_3	ZD-1_1	ZD-1_2	ZD-1_3	ZD-2_1	ZD-2_2	ZD-2_3
pma1590	-	Peonidin O-hexoside	Anthocyanins	14590000	14965000	13128000	25157000	21688000	25927000	2183200	1963400	1964700	15014000	13822000	12970000	10993000	14501000	10871000
pmb0545	-	Rosinidin O-hexoside	Anthocyanins	94161	94665	112750	89733	59671	118230	9	9	9	143880	127200	161460	50141	40561	38691
pmb2957	-	Cyanidin O-syringic acid	Anthocyanins	2695600	2499400	2764500	2277300	1718900	2619200	128910	155230	150270	4818900	4693500	4594300	2697900	3417000	2369900
pme0094	C08604	Cyanidin 3-O-glucoside (Kuromanin)	Anthocyanins	9115000	8561800	7632700	8170600	6749600	7618300	450850	430940	449110	16535000	17445000	17961000	7990900	9083500	7131900
pme1398	C12138	Delphinidin 3-O-glucoside (Mirtillin)	Anthocyanins	3618200	5180000	4772200	3904000	3304000	3610300	2185200	1766900	2076100	8154300	4785700	4264200	6674400	6053600	5050900
pme1777	C08639	Cyanidin 3,5-O-diglucoside (Cyanin)	Anthocyanins	6396600	5500700	5169000	4918000	3480100	4819300	546240	271870	364540	15888000	12213000	11235000	7159500	8319500	6173200
pme3609	C05905	Cyanidin	Anthocyanins	424230	466050	328960	875110	895610	634620	512540	456380	484630	9	9	9	9	9	9
