# Supplementary material for: Exploring the Molecular Mechanism underlying the Stable Purple-Red Leaf Phenotype in Lagerstroemia indica cv. Ebony Embers
Source: Int J Mol Sci. 2019 Nov 11;20(22):5636. doi: 10.3390/ijms20225636 (PMC6888693; doi:10.3390/ijms20225636)
Supplement: Supplementary file 1 [file ijms-20-05636-s001.zip › Table S2.xlsx]

## Sheet: Feuil1
Gene ID	Family	Number of members
F01_transcript/10006	SBP	75
F01_transcript/10035	B3-ARF	109
F01_transcript/10046	Trihelix	32
F01_transcript/1007	B3-ARF	109
F01_transcript/10101	B3-ARF	109
F01_transcript/10145	FAR1	38
F01_transcript/10177	HB-BELL	46
F01_transcript/10189	HB-BELL	46
F01_transcript/10223	SBP	75
F01_transcript/10228	HB-BELL	46
F01_transcript/10313	BES1	23
F01_transcript/10330	SBP	75
F01_transcript/10332	WRKY	104
F01_transcript/10338	GRAS	123
F01_transcript/10338	GRAS	123
F01_transcript/1034	SBP	75
F01_transcript/10383	HB-BELL	46
F01_transcript/10444	HB-BELL	46
F01_transcript/10497	B3-ARF	109
F01_transcript/10518	C3H	140
F01_transcript/10541	B3	42
F01_transcript/10590	HB-BELL	46
F01_transcript/10591	B3-ARF	109
F01_transcript/10599	LIM	30
F01_transcript/10634	HB-BELL	46
F01_transcript/10655	B3	42
F01_transcript/10656	B3-ARF	109
F01_transcript/10690	HB-BELL	46
F01_transcript/10704	HB-PHD	8
F01_transcript/10707	AP2/ERF-AP2	17
F01_transcript/10714	GRAS	123
F01_transcript/10720	bHLH	179
F01_transcript/10751	FAR1	38
F01_transcript/10787	TUB	72
F01_transcript/10808	AP2/ERF-ERF	137
F01_transcript/10808	AP2/ERF-ERF	137
F01_transcript/10877	C2C2-CO-like	30
F01_transcript/10888	bZIP	99
F01_transcript/10890	B3-ARF	109
F01_transcript/10891	B3-ARF	109
F01_transcript/1090	SBP	75
F01_transcript/10928	OFP	13
F01_transcript/10929	WRKY	104
F01_transcript/10945	GRAS	123
F01_transcript/10957	B3-ARF	109
F01_transcript/10959	TUB	72
F01_transcript/10985	TCP	45
F01_transcript/11018	FAR1	38
F01_transcript/11022	bHLH	179
F01_transcript/11046	MYB-related	94
F01_transcript/11053	bHLH	179
F01_transcript/11075	GRF	20
F01_transcript/11124	SBP	75
F01_transcript/11127	MYB-related	94
F01_transcript/11202	MYB-related	94
F01_transcript/11235	MYB	109
F01_transcript/11262	GARP-ARR-B	15
F01_transcript/11279	MYB-related	94
F01_transcript/11281	MYB-related	94
F01_transcript/11305	bZIP	99
F01_transcript/11341	HB-BELL	46
F01_transcript/11408	HB-other	23
F01_transcript/11427	LIM	30
F01_transcript/11457	bHLH	179
F01_transcript/11506	B3-ARF	109
F01_transcript/11511	CPP	31
F01_transcript/11619	LIM	30
F01_transcript/11686	LIM	30
F01_transcript/11719	C3H	140
F01_transcript/11747	HB-HD-ZIP	67
F01_transcript/11763	AP2/ERF-AP2	17
F01_transcript/11790	MYB	109
F01_transcript/11796	CPP	31
F01_transcript/11833	GRAS	123
F01_transcript/11833	GRAS	123
F01_transcript/11833	GRAS	123
F01_transcript/11845	FAR1	38
F01_transcript/11872	WRKY	104
F01_transcript/11887	TCP	45
F01_transcript/11940	LIM	30
F01_transcript/11989	C3H	140
F01_transcript/12031	B3-ARF	109
F01_transcript/12036	LIM	30
F01_transcript/12040	SBP	75
F01_transcript/12054	HB-BELL	46
F01_transcript/12079	HB-BELL	46
F01_transcript/12080	AP2/ERF-AP2	17
F01_transcript/12092	HB-HD-ZIP	67
F01_transcript/12095	B3-ARF	109
F01_transcript/12100	bHLH	179
F01_transcript/12114	MYB-related	94
F01_transcript/12152	C3H	140
F01_transcript/12215	AP2/ERF-AP2	17
F01_transcript/12231	LIM	30
F01_transcript/12236	CPP	31
F01_transcript/12247	GRAS	123
F01_transcript/12267	FAR1	38
F01_transcript/12274	WRKY	104
F01_transcript/12283	NF-X1	9
F01_transcript/12283	NF-X1	9
F01_transcript/12388	B3-ARF	109
F01_transcript/12433	BBR-BPC	19
F01_transcript/12449	MYB	109
F01_transcript/12453	GARP-G2-like	78
F01_transcript/12456	GRAS	123
F01_transcript/12456	GRAS	123
F01_transcript/12456	GRAS	123
F01_transcript/12507	LIM	30
F01_transcript/12520	CPP	31
F01_transcript/12558	FAR1	38
F01_transcript/12561	GRAS	123
F01_transcript/12574	CPP	31
F01_transcript/12594	C3H	140
F01_transcript/12614	CPP	31
F01_transcript/12660	B3-ARF	109
F01_transcript/12667	TCP	45
F01_transcript/12680	bHLH	179
F01_transcript/12701	HB-HD-ZIP	67
F01_transcript/12702	bHLH	179
F01_transcript/12711	B3	42
F01_transcript/12758	FAR1	38
F01_transcript/12773	TCP	45
F01_transcript/12794	bZIP	99
F01_transcript/12801	CPP	31
F01_transcript/12809	AP2/ERF-AP2	17
F01_transcript/12815	FAR1	38
F01_transcript/13043	AP2/ERF-AP2	17
F01_transcript/1305	MYB-related	94
F01_transcript/1308	NAC	97
F01_transcript/13093	GRAS	123
F01_transcript/13093	GRAS	123
F01_transcript/13118	LIM	30
F01_transcript/13142	bHLH	179
F01_transcript/13166	LIM	30
F01_transcript/13171	TCP	45
F01_transcript/13177	EIL	22
F01_transcript/13177	EIL	22
F01_transcript/13190	WRKY	104
F01_transcript/13190	WRKY	104
F01_transcript/1320	RWP-RK	12
F01_transcript/13207	NAC	97
F01_transcript/13228	MYB-related	94
F01_transcript/13256	bHLH	179
F01_transcript/13277	WRKY	104
F01_transcript/13284	CPP	31
F01_transcript/13346	MYB	109
F01_transcript/13377	EIL	22
F01_transcript/13390	SBP	75
F01_transcript/13417	bZIP	99
F01_transcript/13451	HB-BELL	46
F01_transcript/13461	GARP-G2-like	78
F01_transcript/13495	HB-BELL	46
F01_transcript/13550	MYB	109
F01_transcript/13567	B3-ARF	109
F01_transcript/13589	CPP	31
F01_transcript/1359	C2H2	93
F01_transcript/13627	bHLH	179
F01_transcript/13643	LIM	30
F01_transcript/13788	WRKY	104
F01_transcript/13804	C3H	140
F01_transcript/13819	C2H2	93
F01_transcript/13826	bHLH	179
F01_transcript/13840	HB-BELL	46
F01_transcript/13910	C3H	140
F01_transcript/13928	GARP-G2-like	78
F01_transcript/13945	GARP-ARR-B	15
F01_transcript/13980	C3H	140
F01_transcript/13986	CPP	31
F01_transcript/14039	HB-BELL	46
F01_transcript/14059	B3-ARF	109
F01_transcript/14132	GRAS	123
F01_transcript/14174	C3H	140
F01_transcript/14178	HB-BELL	46
F01_transcript/14180	bZIP	99
F01_transcript/14209	bHLH	179
F01_transcript/14248	NF-YC	23
F01_transcript/14259	TUB	72
F01_transcript/14269	B3-ARF	109
F01_transcript/14337	HB-BELL	46
F01_transcript/14350	HB-HD-ZIP	67
F01_transcript/14451	CPP	31
F01_transcript/14460	GRF	20
F01_transcript/14485	bHLH	179
F01_transcript/14489	SBP	75
F01_transcript/1449	RWP-RK	12
F01_transcript/14496	bZIP	99
F01_transcript/14524	HB-PHD	8
F01_transcript/14528	C2C2-GATA	45
F01_transcript/14550	WRKY	104
F01_transcript/14581	HB-PHD	8
F01_transcript/14582	EIL	22
F01_transcript/14597	B3	42
F01_transcript/14606	C2C2-GATA	45
F01_transcript/14628	C3H	140
F01_transcript/14639	WRKY	104
F01_transcript/14639	WRKY	104
F01_transcript/14726	EIL	22
F01_transcript/14738	bZIP	99
F01_transcript/14788	bHLH	179
F01_transcript/14803	GARP-ARR-B	15
F01_transcript/14808	LIM	30
F01_transcript/1482	SBP	75
F01_transcript/14832	HB-BELL	46
F01_transcript/14846	C3H	140
F01_transcript/14849	bZIP	99
F01_transcript/14851	EIL	22
F01_transcript/14867	bZIP	99
F01_transcript/14885	bHLH	179
F01_transcript/14908	bHLH	179
F01_transcript/14924	GRAS	123
F01_transcript/14924	GRAS	123
F01_transcript/14976	CPP	31
F01_transcript/14991	C3H	140
F01_transcript/15006	EIL	22
F01_transcript/15016	SBP	75
F01_transcript/15017	bHLH	179
F01_transcript/15059	HB-PHD	8
F01_transcript/15060	C3H	140
F01_transcript/15103	bZIP	99
F01_transcript/15164	MYB-related	94
F01_transcript/15164	MYB-related	94
F01_transcript/15186	C3H	140
F01_transcript/15186	C3H	140
F01_transcript/15206	GRAS	123
F01_transcript/15259	B3-ARF	109
F01_transcript/15313	bHLH	179
F01_transcript/15358	C2C2-GATA	45
F01_transcript/15524	C3H	140
F01_transcript/15530	C3H	140
F01_transcript/15558	B3-ARF	109
F01_transcript/15584	B3-ARF	109
F01_transcript/15620	GARP-ARR-B	15
F01_transcript/15648	EIL	22
F01_transcript/15666	EIL	22
F01_transcript/15666	EIL	22
F01_transcript/15666	EIL	22
F01_transcript/1567	B3	42
F01_transcript/15718	C3H	140
F01_transcript/15727	HB-BELL	46
F01_transcript/15893	C2H2	93
F01_transcript/15953	B3-ARF	109
F01_transcript/15981	FAR1	38
F01_transcript/16004	CPP	31
F01_transcript/16022	HB-BELL	46
F01_transcript/16035	HB-BELL	46
F01_transcript/16055	bHLH	179
F01_transcript/16074	HB-BELL	46
F01_transcript/1610	HB-PHD	8
F01_transcript/16151	C3H	140
F01_transcript/16151	C3H	140
F01_transcript/16153	C3H	140
F01_transcript/16166	VOZ	9
F01_transcript/16186	HB-BELL	46
F01_transcript/16198	C2C2-GATA	45
F01_transcript/16202	LIM	30
F01_transcript/16219	C3H	140
F01_transcript/16228	GARP-G2-like	78
F01_transcript/16243	GARP-ARR-B	15
F01_transcript/1629	B3-ARF	109
F01_transcript/16324	NF-YC	23
F01_transcript/16340	NAC	97
F01_transcript/16367	C2H2	93
F01_transcript/16368	AP2/ERF-ERF	137
F01_transcript/16398	Trihelix	32
F01_transcript/16441	LIM	30
F01_transcript/16464	bHLH	179
F01_transcript/16469	EIL	22
F01_transcript/16474	CPP	31
F01_transcript/16488	bHLH	179
F01_transcript/16516	bHLH	179
F01_transcript/16519	bZIP	99
F01_transcript/16553	B3-ARF	109
F01_transcript/16587	LIM	30
F01_transcript/16600	FAR1	38
F01_transcript/16602	VOZ	9
F01_transcript/16653	AP2/ERF-AP2	17
F01_transcript/16669	B3	42
F01_transcript/16676	bHLH	179
F01_transcript/16686	B3-ARF	109
F01_transcript/16777	Tify	31
F01_transcript/16788	EIL	22
F01_transcript/16800	B3	42
F01_transcript/16850	C3H	140
F01_transcript/16861	bHLH	179
F01_transcript/1692	SBP	75
F01_transcript/16947	HB-BELL	46
F01_transcript/16949	WRKY	104
F01_transcript/16949	WRKY	104
F01_transcript/16960	GARP-G2-like	78
F01_transcript/16962	CPP	31
F01_transcript/17002	MYB	109
F01_transcript/17048	GRAS	123
F01_transcript/17064	NAC	97
F01_transcript/17099	SBP	75
F01_transcript/17103	C3H	140
F01_transcript/17125	CPP	31
F01_transcript/1713	FAR1	38
F01_transcript/17164	NAC	97
F01_transcript/17282	GRAS	123
F01_transcript/17318	WRKY	104
F01_transcript/17333	C3H	140
F01_transcript/17348	CPP	31
F01_transcript/17392	bHLH	179
F01_transcript/17416	SBP	75
F01_transcript/17417	bZIP	99
F01_transcript/17513	Trihelix	32
F01_transcript/17513	Trihelix	32
F01_transcript/17519	EIL	22
F01_transcript/17584	C2H2	93
F01_transcript/17606	GRAS	123
F01_transcript/17607	C3H	140
F01_transcript/17631	C3H	140
F01_transcript/17673	C2H2	93
F01_transcript/17699	bHLH	179
F01_transcript/17740	C3H	140
F01_transcript/17745	EIL	22
F01_transcript/17760	GRAS	123
F01_transcript/17777	EIL	22
F01_transcript/17786	NAC	97
F01_transcript/17829	bHLH	179
F01_transcript/17882	EIL	22
F01_transcript/17928	C3H	140
F01_transcript/17931	HB-BELL	46
F01_transcript/17945	C3H	140
F01_transcript/18007	B3-ARF	109
F01_transcript/18078	CPP	31
F01_transcript/18090	NF-X1	9
F01_transcript/18090	NF-X1	9
F01_transcript/18102	CPP	31
F01_transcript/18105	C3H	140
F01_transcript/18135	SBP	75
F01_transcript/18144	bZIP	99
F01_transcript/1817	SBP	75
F01_transcript/18200	C3H	140
F01_transcript/18222	bHLH	179
F01_transcript/18260	bHLH	179
F01_transcript/18289	GARP-G2-like	78
F01_transcript/18304	MYB	109
F01_transcript/18305	C2C2-GATA	45
F01_transcript/18322	SBP	75
F01_transcript/18385	GRAS	123
F01_transcript/18386	AP2/ERF-AP2	17
F01_transcript/18426	bHLH	179
F01_transcript/18483	GRAS	123
F01_transcript/18493	GARP-ARR-B	15
F01_transcript/18507	HB-other	23
F01_transcript/18530	bZIP	99
F01_transcript/18539	C2H2	93
F01_transcript/18560	C2C2-GATA	45
F01_transcript/18569	SBP	75
F01_transcript/18686	C2C2-GATA	45
F01_transcript/18738	TUB	72
F01_transcript/18765	TUB	72
F01_transcript/18767	MYB	109
F01_transcript/18782	Trihelix	32
F01_transcript/18784	C3H	140
F01_transcript/18821	C3H	140
F01_transcript/18821	C3H	140
F01_transcript/1889	bHLH	179
F01_transcript/18893	HB-BELL	46
F01_transcript/18915	bHLH	179
F01_transcript/18953	GRAS	123
F01_transcript/1897	B3	42
F01_transcript/18999	AP2/ERF-AP2	17
F01_transcript/1904	B3-ARF	109
F01_transcript/19082	GRAS	123
F01_transcript/19082	GRAS	123
F01_transcript/19084	C3H	140
F01_transcript/1911	B3-ARF	109
F01_transcript/19162	bHLH	179
F01_transcript/19178	RWP-RK	12
F01_transcript/19240	C2H2	93
F01_transcript/19252	CPP	31
F01_transcript/19286	bHLH	179
F01_transcript/19305	HB-BELL	46
F01_transcript/19338	GRAS	123
F01_transcript/1935	B3-ARF	109
F01_transcript/19369	SBP	75
F01_transcript/19385	HB-BELL	46
F01_transcript/19398	GRAS	123
F01_transcript/19408	C3H	140
F01_transcript/19449	LIM	30
F01_transcript/19453	GRAS	123
F01_transcript/19453	GRAS	123
F01_transcript/19530	AP2/ERF-AP2	17
F01_transcript/19535	C3H	140
F01_transcript/19554	AP2/ERF-AP2	17
F01_transcript/19628	WRKY	104
F01_transcript/19628	WRKY	104
F01_transcript/19639	HB-BELL	46
F01_transcript/19655	GRAS	123
F01_transcript/19673	bHLH	179
F01_transcript/19682	WRKY	104
F01_transcript/19737	C3H	140
F01_transcript/19765	C3H	140
F01_transcript/19792	GRAS	123
F01_transcript/19794	bHLH	179
F01_transcript/19826	AP2/ERF-AP2	17
F01_transcript/19836	HB-BELL	46
F01_transcript/19863	HB-other	23
F01_transcript/19951	bHLH	179
F01_transcript/19991	BES1	23
F01_transcript/2000	BES1	23
F01_transcript/2000	BES1	23
F01_transcript/2009	SBP	75
F01_transcript/2018	B3	42
F01_transcript/20197	AP2/ERF-ERF	137
F01_transcript/20197	AP2/ERF-ERF	137
F01_transcript/20260	C2H2	93
F01_transcript/20289	MYB-related	94
F01_transcript/20309	AP2/ERF-AP2	17
F01_transcript/20313	C3H	140
F01_transcript/20321	HRT	4
F01_transcript/20340	bZIP	99
F01_transcript/20345	MYB-related	94
F01_transcript/20354	CPP	31
F01_transcript/20356	HB-other	23
F01_transcript/2036	B3-ARF	109
F01_transcript/20376	C3H	140
F01_transcript/2045	SBP	75
F01_transcript/20463	bHLH	179
F01_transcript/20488	bZIP	99
F01_transcript/20589	C3H	140
F01_transcript/20610	bHLH	179
F01_transcript/20619	GRAS	123
F01_transcript/20619	GRAS	123
F01_transcript/20619	GRAS	123
F01_transcript/20716	HB-BELL	46
F01_transcript/20730	HB-HD-ZIP	67
F01_transcript/20749	NAC	97
F01_transcript/20768	AP2/ERF-AP2	17
F01_transcript/2077	B3-ARF	109
F01_transcript/20784	NAC	97
F01_transcript/20818	GRAS	123
F01_transcript/20822	bHLH	179
F01_transcript/20840	GRAS	123
F01_transcript/20846	GRAS	123
F01_transcript/20851	C2C2-GATA	45
F01_transcript/20870	GARP-G2-like	78
F01_transcript/20875	WRKY	104
F01_transcript/20875	WRKY	104
F01_transcript/20915	CPP	31
F01_transcript/20915	CPP	31
F01_transcript/20921	LIM	30
F01_transcript/20949	MYB	109
F01_transcript/20952	HB-BELL	46
F01_transcript/20966	bHLH	179
F01_transcript/21007	bZIP	99
F01_transcript/21042	GARP-G2-like	78
F01_transcript/21125	C2H2	93
F01_transcript/21125	C2H2	93
F01_transcript/21146	bHLH	179
F01_transcript/2115	B3-ARF	109
F01_transcript/21203	FAR1	38
F01_transcript/21206	bZIP	99
F01_transcript/21386	EIL	22
F01_transcript/21427	bZIP	99
F01_transcript/21453	C2H2	93
F01_transcript/21462	Trihelix	32
F01_transcript/21774	WRKY	104
F01_transcript/21848	VOZ	9
F01_transcript/21855	MYB	109
F01_transcript/21883	GRAS	123
F01_transcript/21883	GRAS	123
F01_transcript/21883	GRAS	123
F01_transcript/22002	bHLH	179
F01_transcript/22103	GRAS	123
F01_transcript/22118	GRAS	123
F01_transcript/22164	C2H2	93
F01_transcript/22204	HB-other	23
F01_transcript/22262	CPP	31
F01_transcript/22264	VOZ	9
F01_transcript/22264	VOZ	9
F01_transcript/22316	DBP	6
F01_transcript/22357	HB-other	23
F01_transcript/22360	C3H	140
F01_transcript/22370	AP2/ERF-AP2	17
F01_transcript/22452	GRAS	123
F01_transcript/22452	GRAS	123
F01_transcript/22452	GRAS	123
F01_transcript/22478	GRAS	123
F01_transcript/22501	BES1	23
F01_transcript/22503	SRS	10
F01_transcript/22532	EIL	22
F01_transcript/22536	HRT	4
F01_transcript/22558	bZIP	99
F01_transcript/22564	GRAS	123
F01_transcript/22564	GRAS	123
F01_transcript/22564	GRAS	123
F01_transcript/22586	MYB	109
F01_transcript/22601	GRAS	123
F01_transcript/22609	MADS-MIKC	56
F01_transcript/22638	bHLH	179
F01_transcript/22680	SRS	10
F01_transcript/22715	C2C2-CO-like	30
F01_transcript/2273	HB-other	23
F01_transcript/22806	C2H2	93
F01_transcript/22878	GRAS	123
F01_transcript/22915	GRAS	123
F01_transcript/22915	GRAS	123
F01_transcript/2294	MYB	109
F01_transcript/22941	GRAS	123
F01_transcript/22954	C2H2	93
F01_transcript/23041	Trihelix	32
F01_transcript/23043	TUB	72
F01_transcript/23058	bZIP	99
F01_transcript/2309	CAMTA	11
F01_transcript/23090	GRAS	123
F01_transcript/23184	B3	42
F01_transcript/23197	GRAS	123
F01_transcript/2321	MYB	109
F01_transcript/2321	MYB-related	94
F01_transcript/23221	MYB-related	94
F01_transcript/23228	TUB	72
F01_transcript/23242	VOZ	9
F01_transcript/2325	SBP	75
F01_transcript/23327	SBP	75
F01_transcript/23360	bHLH	179
F01_transcript/23362	SRS	10
F01_transcript/2338	SBP	75
F01_transcript/23428	WRKY	104
F01_transcript/23431	SBP	75
F01_transcript/23464	C3H	140
F01_transcript/23474	CPP	31
F01_transcript/23521	WRKY	104
F01_transcript/23537	MYB-related	94
F01_transcript/23587	HB-BELL	46
F01_transcript/23593	MYB	109
F01_transcript/23614	bHLH	179
F01_transcript/23616	WRKY	104
F01_transcript/23659	CPP	31
F01_transcript/23705	C2C2-CO-like	30
F01_transcript/23763	C2H2	93
F01_transcript/23766	GRAS	123
F01_transcript/23779	C3H	140
F01_transcript/23781	CPP	31
F01_transcript/23783	C3H	140
F01_transcript/23802	HB-other	23
F01_transcript/2383	C3H	140
F01_transcript/23867	bZIP	99
F01_transcript/2394	RWP-RK	12
F01_transcript/23987	VOZ	9
F01_transcript/24061	NAC	97
F01_transcript/24088	B3	42
F01_transcript/24129	bHLH	179
F01_transcript/24144	bHLH	179
F01_transcript/2416	TUB	72
F01_transcript/24180	bZIP	99
F01_transcript/24220	bZIP	99
F01_transcript/24263	Whirly	14
F01_transcript/24274	C3H	140
F01_transcript/24297	B3	42
F01_transcript/24299	bHLH	179
F01_transcript/24353	MYB	109
F01_transcript/24371	TUB	72
F01_transcript/24419	C2C2-CO-like	30
F01_transcript/24460	C3H	140
F01_transcript/24468	HB-other	23
F01_transcript/24469	C3H	140
F01_transcript/24482	bHLH	179
F01_transcript/24496	GRAS	123
F01_transcript/24566	WRKY	104
F01_transcript/24620	C2C2-Dof	40
F01_transcript/24635	GRAS	123
F01_transcript/24714	GRAS	123
F01_transcript/24725	C2H2	93
F01_transcript/24835	GARP-G2-like	78
F01_transcript/24839	GRAS	123
F01_transcript/24915	B3-ARF	109
F01_transcript/2493	HB-PHD	8
F01_transcript/24943	GRAS	123
F01_transcript/24961	B3	42
F01_transcript/25014	WRKY	104
F01_transcript/25070	WRKY	104
F01_transcript/25078	GRAS	123
F01_transcript/25104	MYB-related	94
F01_transcript/25136	GRAS	123
F01_transcript/25160	WRKY	104
F01_transcript/25168	GRAS	123
F01_transcript/2523	RWP-RK	12
F01_transcript/2525	GRAS	123
F01_transcript/25297	bHLH	179
F01_transcript/25306	WRKY	104
F01_transcript/25341	WRKY	104
F01_transcript/25362	TUB	72
F01_transcript/25363	BSD	1
F01_transcript/25418	C3H	140
F01_transcript/25456	WRKY	104
F01_transcript/25494	Trihelix	32
F01_transcript/25600	AP2/ERF-ERF	137
F01_transcript/25603	bZIP	99
F01_transcript/25618	bHLH	179
F01_transcript/25631	bHLH	179
F01_transcript/25637	C2C2-Dof	40
F01_transcript/25649	MYB	109
F01_transcript/25711	GRF	20
F01_transcript/25767	bHLH	179
F01_transcript/25795	SBP	75
F01_transcript/2580	MYB	109
F01_transcript/25833	BES1	23
F01_transcript/25899	AP2/ERF-AP2	17
F01_transcript/25915	WRKY	104
F01_transcript/25946	C3H	140
F01_transcript/25950	bZIP	99
F01_transcript/25962	VOZ	9
F01_transcript/25982	bZIP	99
F01_transcript/26116	WRKY	104
F01_transcript/26140	GRF	20
F01_transcript/26165	BBR-BPC	19
F01_transcript/26202	BBR-BPC	19
F01_transcript/26202	BBR-BPC	19
F01_transcript/2623	SBP	75
F01_transcript/26272	GRAS	123
F01_transcript/26278	SBP	75
F01_transcript/26280	NAC	97
F01_transcript/26317	bHLH	179
F01_transcript/26331	WRKY	104
F01_transcript/26361	GRAS	123
F01_transcript/26365	GARP-ARR-B	15
F01_transcript/26374	GRF	20
F01_transcript/26375	WRKY	104
F01_transcript/26375	WRKY	104
F01_transcript/26387	C2C2-Dof	40
F01_transcript/26432	NAC	97
F01_transcript/26432	NAC	97
F01_transcript/26435	MYB	109
F01_transcript/26445	C3H	140
F01_transcript/26494	bZIP	99
F01_transcript/26530	SBP	75
F01_transcript/26569	WRKY	104
F01_transcript/26579	C2C2-Dof	40
F01_transcript/26617	WRKY	104
F01_transcript/26617	WRKY	104
F01_transcript/26620	bHLH	179
F01_transcript/26623	bHLH	179
F01_transcript/26685	MYB	109
F01_transcript/26687	HB-HD-ZIP	67
F01_transcript/2669	FAR1	38
F01_transcript/26735	GRF	20
F01_transcript/26759	C2H2	93
F01_transcript/2685	GARP-G2-like	78
F01_transcript/26863	NAC	97
F01_transcript/26866	GRAS	123
F01_transcript/26878	C2H2	93
F01_transcript/26884	bZIP	99
F01_transcript/26886	Trihelix	32
F01_transcript/26931	NAC	97
F01_transcript/26932	GRAS	123
F01_transcript/26951	BBR-BPC	19
F01_transcript/27018	Trihelix	32
F01_transcript/27044	TUB	72
F01_transcript/27067	SBP	75
F01_transcript/27080	bHLH	179
F01_transcript/27087	C2H2	93
F01_transcript/27261	bHLH	179
F01_transcript/27306	WRKY	104
F01_transcript/27314	MYB-related	94
F01_transcript/27327	C2H2	93
F01_transcript/27330	AP2/ERF-ERF	137
F01_transcript/27332	bHLH	179
F01_transcript/27338	bHLH	179
F01_transcript/27346	Trihelix	32
F01_transcript/27359	bHLH	179
F01_transcript/27366	GARP-ARR-B	15
F01_transcript/27368	NAC	97
F01_transcript/2737	HB-HD-ZIP	67
F01_transcript/27371	TUB	72
F01_transcript/27385	BES1	23
F01_transcript/27447	NAC	97
F01_transcript/27490	bHLH	179
F01_transcript/27495	MYB	109
F01_transcript/27503	NAC	97
F01_transcript/27530	GARP-G2-like	78
F01_transcript/27596	NAC	97
F01_transcript/27602	TUB	72
F01_transcript/27602	TUB	72
F01_transcript/27606	C2H2	93
F01_transcript/27630	GRF	20
F01_transcript/27648	NAC	97
F01_transcript/27652	HB-HD-ZIP	67
F01_transcript/27700	NAC	97
F01_transcript/27701	VOZ	9
F01_transcript/27725	bZIP	99
F01_transcript/27780	C3H	140
F01_transcript/2786	zf-HD	20
F01_transcript/27972	TUB	72
F01_transcript/28034	MADS-M-type	16
F01_transcript/28043	bHLH	179
F01_transcript/28068	HB-HD-ZIP	67
F01_transcript/28107	AP2/ERF-AP2	17
F01_transcript/28114	C3H	140
F01_transcript/28134	C2C2-YABBY	26
F01_transcript/28157	C2C2-GATA	45
F01_transcript/28160	GARP-G2-like	78
F01_transcript/28195	C3H	140
F01_transcript/28196	C3H	140
F01_transcript/28201	AP2/ERF-ERF	137
F01_transcript/2822	CAMTA	11
F01_transcript/28223	TUB	72
F01_transcript/28242	GARP-G2-like	78
F01_transcript/283	MYB	109
F01_transcript/28310	bHLH	179
F01_transcript/28316	bHLH	179
F01_transcript/28379	TCP	45
F01_transcript/28383	SBP	75
F01_transcript/28390	E2F-DP	10
F01_transcript/2842	HB-HD-ZIP	67
F01_transcript/28438	bHLH	179
F01_transcript/28455	HB-HD-ZIP	67
F01_transcript/28474	AP2/ERF-ERF	137
F01_transcript/28490	SBP	75
F01_transcript/28502	WRKY	104
F01_transcript/28508	TUB	72
F01_transcript/28508	TUB	72
F01_transcript/28533	bZIP	99
F01_transcript/28582	C3H	140
F01_transcript/28594	C3H	140
F01_transcript/28693	GRAS	123
F01_transcript/28693	GRAS	123
F01_transcript/28693	GRAS	123
F01_transcript/2870	B3-ARF	109
F01_transcript/28761	SBP	75
F01_transcript/28817	Trihelix	32
F01_transcript/28845	SBP	75
F01_transcript/28880	TUB	72
F01_transcript/28897	C3H	140
F01_transcript/28915	bZIP	99
F01_transcript/28917	NAC	97
F01_transcript/28930	MYB	109
F01_transcript/28932	C2C2-CO-like	30
F01_transcript/28934	NAC	97
F01_transcript/28987	BBR-BPC	19
F01_transcript/29017	SBP	75
F01_transcript/29057	WRKY	104
F01_transcript/29087	AP2/ERF-ERF	137
F01_transcript/29230	GARP-ARR-B	15
F01_transcript/29277	GRAS	123
F01_transcript/29277	GRAS	123
F01_transcript/29277	GRAS	123
F01_transcript/29304	TCP	45
F01_transcript/2933	GARP-G2-like	78
F01_transcript/29343	GRAS	123
F01_transcript/29389	C2C2-Dof	40
F01_transcript/29409	GRAS	123
F01_transcript/29441	B3	42
F01_transcript/29462	EIL	22
F01_transcript/29548	GARP-G2-like	78
F01_transcript/29565	B3	42
F01_transcript/29572	TUB	72
F01_transcript/29625	C2H2	93
F01_transcript/29652	TUB	72
F01_transcript/29691	C2H2	93
F01_transcript/29695	C2H2	93
F01_transcript/29700	bHLH	179
F01_transcript/29754	SBP	75
F01_transcript/29771	bZIP	99
F01_transcript/29784	SBP	75
F01_transcript/2981	CAMTA	11
F01_transcript/29842	GRAS	123
F01_transcript/29842	GRAS	123
F01_transcript/29845	C2H2	93
F01_transcript/29870	WRKY	104
F01_transcript/29927	MYB-related	94
F01_transcript/29964	TUB	72
F01_transcript/29967	MYB	109
F01_transcript/29975	NAC	97
F01_transcript/29975	NAC	97
F01_transcript/30021	MYB-related	94
F01_transcript/30065	GRF	20
F01_transcript/30088	MYB	109
F01_transcript/30136	C2H2	93
F01_transcript/30139	bHLH	179
F01_transcript/30163	bHLH	179
F01_transcript/30272	Trihelix	32
F01_transcript/30320	C2C2-Dof	40
F01_transcript/30336	C3H	140
F01_transcript/30344	GARP-G2-like	78
F01_transcript/30447	GRAS	123
F01_transcript/30473	bHLH	179
F01_transcript/30507	NAC	97
F01_transcript/30545	NAC	97
F01_transcript/30546	C2H2	93
F01_transcript/3055	HB-HD-ZIP	67
F01_transcript/30580	MYB-related	94
F01_transcript/30590	bHLH	179
F01_transcript/30607	zf-HD	20
F01_transcript/30664	MYB-related	94
F01_transcript/3069	HB-PHD	8
F01_transcript/30693	GARP-G2-like	78
F01_transcript/3070	RWP-RK	12
F01_transcript/30708	TUB	72
F01_transcript/3073	SBP	75
F01_transcript/30749	C3H	140
F01_transcript/30780	HSF	12
F01_transcript/30813	C2H2	93
F01_transcript/30880	HB-KNOX	9
F01_transcript/30891	GRF	20
F01_transcript/30933	C3H	140
F01_transcript/30963	C3H	140
F01_transcript/30995	NAC	97
F01_transcript/30996	MYB-related	94
F01_transcript/3102	TUB	72
F01_transcript/3102	TUB	72
F01_transcript/31045	C3H	140
F01_transcript/31088	C2C2-Dof	40
F01_transcript/31111	GARP-G2-like	78
F01_transcript/31117	NAC	97
F01_transcript/31127	C2H2	93
F01_transcript/31146	bHLH	179
F01_transcript/31148	MYB-related	94
F01_transcript/3115	Trihelix	32
F01_transcript/3124	RWP-RK	12
F01_transcript/31242	TCP	45
F01_transcript/3127	B3-ARF	109
F01_transcript/31281	MYB	109
F01_transcript/31295	NAC	97
F01_transcript/31318	AP2/ERF-ERF	137
F01_transcript/3134	B3-ARF	109
F01_transcript/31345	bHLH	179
F01_transcript/3135	SBP	75
F01_transcript/3135	SBP	75
F01_transcript/31352	C2C2-Dof	40
F01_transcript/31397	NAC	97
F01_transcript/31414	NAC	97
F01_transcript/31420	MYB-related	94
F01_transcript/31514	C2H2	93
F01_transcript/31531	C2C2-Dof	40
F01_transcript/31548	GARP-G2-like	78
F01_transcript/31550	WRKY	104
F01_transcript/31583	zf-HD	20
F01_transcript/31623	TUB	72
F01_transcript/31637	GRF	20
F01_transcript/31666	HB-KNOX	9
F01_transcript/31676	C3H	140
F01_transcript/31810	C2C2-CO-like	30
F01_transcript/31870	GARP-G2-like	78
F01_transcript/31907	C2C2-GATA	45
F01_transcript/31918	C2H2	93
F01_transcript/31927	Trihelix	32
F01_transcript/31958	bHLH	179
F01_transcript/31990	zf-HD	20
F01_transcript/32051	bHLH	179
F01_transcript/32134	C3H	140
F01_transcript/32146	C3H	140
F01_transcript/32183	MYB-related	94
F01_transcript/32225	TUB	72
F01_transcript/32242	NAC	97
F01_transcript/32280	NAC	97
F01_transcript/32297	C2H2	93
F01_transcript/32369	TUB	72
F01_transcript/32409	AP2/ERF-ERF	137
F01_transcript/3247	HB-HD-ZIP	67
F01_transcript/32472	AP2/ERF-ERF	137
F01_transcript/32488	C2H2	93
F01_transcript/32531	bHLH	179
F01_transcript/32538	NAC	97
F01_transcript/32538	NAC	97
F01_transcript/32579	zf-HD	20
F01_transcript/32592	NAC	97
F01_transcript/32598	bZIP	99
F01_transcript/32605	SBP	75
F01_transcript/32611	GRAS	123
F01_transcript/32611	GRAS	123
F01_transcript/32622	AP2/ERF-ERF	137
F01_transcript/32635	bZIP	99
F01_transcript/32699	C3H	140
F01_transcript/32794	C3H	140
F01_transcript/32856	GARP-G2-like	78
F01_transcript/3288	WRKY	104
F01_transcript/3288	WRKY	104
F01_transcript/32933	TUB	72
F01_transcript/32939	C2H2	93
F01_transcript/32972	BES1	23
F01_transcript/32980	GARP-G2-like	78
F01_transcript/33037	NAC	97
F01_transcript/33057	MYB-related	94
F01_transcript/33059	HB-HD-ZIP	67
F01_transcript/33078	MYB-related	94
F01_transcript/33079	C2H2	93
F01_transcript/33088	GARP-G2-like	78
F01_transcript/33101	E2F-DP	10
F01_transcript/33118	TUB	72
F01_transcript/33171	TCP	45
F01_transcript/33301	TCP	45
F01_transcript/33321	C2C2-Dof	40
F01_transcript/33324	C3H	140
F01_transcript/33362	bZIP	99
F01_transcript/33365	C3H	140
F01_transcript/33368	TUB	72
F01_transcript/334	C2H2	93
F01_transcript/33455	WRKY	104
F01_transcript/33538	TCP	45
F01_transcript/33582	C3H	140
F01_transcript/33603	AP2/ERF-ERF	137
F01_transcript/33631	bZIP	99
F01_transcript/33673	C3H	140
F01_transcript/33697	NAC	97
F01_transcript/33750	bHLH	179
F01_transcript/33789	C2H2	93
F01_transcript/3381	FAR1	38
F01_transcript/33887	C3H	140
F01_transcript/33916	TCP	45
F01_transcript/3393	RWP-RK	12
F01_transcript/33930	bHLH	179
F01_transcript/33949	TCP	45
F01_transcript/33984	NAC	97
F01_transcript/33990	GARP-G2-like	78
F01_transcript/33995	TUB	72
F01_transcript/34059	MYB	109
F01_transcript/34063	GRAS	123
F01_transcript/34084	WRKY	104
F01_transcript/34128	C3H	140
F01_transcript/34150	HB-BELL	46
F01_transcript/34156	bZIP	99
F01_transcript/34167	NAC	97
F01_transcript/3422	HB-HD-ZIP	67
F01_transcript/34250	bZIP	99
F01_transcript/34258	C2H2	93
F01_transcript/34282	bHLH	179
F01_transcript/34299	TUB	72
F01_transcript/34319	TUB	72
F01_transcript/34319	TUB	72
F01_transcript/34338	bHLH	179
F01_transcript/34350	SBP	75
F01_transcript/34370	AP2/ERF-ERF	137
F01_transcript/34403	GARP-G2-like	78
F01_transcript/34471	GARP-G2-like	78
F01_transcript/34473	GRAS	123
F01_transcript/3456	B3-ARF	109
F01_transcript/3460	B3-ARF	109
F01_transcript/34602	Tify	31
F01_transcript/34617	bHLH	179
F01_transcript/3462	HB-HD-ZIP	67
F01_transcript/34646	bHLH	179
F01_transcript/34653	bHLH	179
F01_transcript/3466	HB-HD-ZIP	67
F01_transcript/34666	bHLH	179
F01_transcript/34675	Trihelix	32
F01_transcript/34735	AP2/ERF-ERF	137
F01_transcript/34757	C2C2-LSD	13
F01_transcript/34757	C2C2-LSD	13
F01_transcript/34771	bHLH	179
F01_transcript/34892	AP2/ERF-ERF	137
F01_transcript/34905	C3H	140
F01_transcript/34955	TCP	45
F01_transcript/34956	bHLH	179
F01_transcript/35082	NF-YC	23
F01_transcript/35086	GARP-G2-like	78
F01_transcript/351	MYB	109
F01_transcript/35106	HB-other	23
F01_transcript/35113	Alfin-like	17
F01_transcript/35136	GARP-G2-like	78
F01_transcript/35187	MYB	109
F01_transcript/35239	zf-HD	20
F01_transcript/35307	C2C2-Dof	40
F01_transcript/35340	SBP	75
F01_transcript/35345	bHLH	179
F01_transcript/35403	GARP-G2-like	78
F01_transcript/35466	HSF	12
F01_transcript/35472	C3H	140
F01_transcript/35546	bZIP	99
F01_transcript/35633	C2H2	93
F01_transcript/35733	WRKY	104
F01_transcript/35751	TCP	45
F01_transcript/35787	bHLH	179
F01_transcript/35871	C2H2	93
F01_transcript/35884	bZIP	99
F01_transcript/35924	C2C2-CO-like	30
F01_transcript/35986	bZIP	99
F01_transcript/36012	AP2/ERF-ERF	137
F01_transcript/36124	C3H	140
F01_transcript/36171	BBR-BPC	19
F01_transcript/36181	WRKY	104
F01_transcript/36195	AP2/ERF-ERF	137
F01_transcript/36223	bHLH	179
F01_transcript/3625	SBP	75
F01_transcript/36256	GARP-G2-like	78
F01_transcript/36264	HB-KNOX	9
F01_transcript/3636	TUB	72
F01_transcript/36381	GRF	20
F01_transcript/36388	AP2/ERF-ERF	137
F01_transcript/36423	B3	42
F01_transcript/36490	GARP-G2-like	78
F01_transcript/36534	AP2/ERF-ERF	137
F01_transcript/36545	GARP-G2-like	78
F01_transcript/36561	C2H2	93
F01_transcript/36602	AP2/ERF-ERF	137
F01_transcript/36642	bHLH	179
F01_transcript/36643	GARP-G2-like	78
F01_transcript/36661	TUB	72
F01_transcript/36661	TUB	72
F01_transcript/36687	TCP	45
F01_transcript/36694	S1Fa-like	6
F01_transcript/3673	FAR1	38
F01_transcript/36765	bZIP	99
F01_transcript/36778	B3	42
F01_transcript/36785	NAC	97
F01_transcript/36787	C3H	140
F01_transcript/36822	GRAS	123
F01_transcript/36822	GRAS	123
F01_transcript/36822	GRAS	123
F01_transcript/37	HB-other	23
F01_transcript/37008	GARP-G2-like	78
F01_transcript/37020	C3H	140
F01_transcript/37059	GARP-ARR-B	15
F01_transcript/37068	DBP	6
F01_transcript/37078	C2C2-GATA	45
F01_transcript/37088	MYB	109
F01_transcript/37130	NAC	97
F01_transcript/37157	TCP	45
F01_transcript/37188	C3H	140
F01_transcript/37188	C3H	140
F01_transcript/37201	C2C2-Dof	40
F01_transcript/37213	C2C2-CO-like	30
F01_transcript/37255	C3H	140
F01_transcript/37264	AP2/ERF-ERF	137
F01_transcript/37268	AP2/ERF-ERF	137
F01_transcript/37293	GRAS	123
F01_transcript/37296	C2H2	93
F01_transcript/37318	TCP	45
F01_transcript/37324	bHLH	179
F01_transcript/37424	HSF	12
F01_transcript/37441	C2C2-Dof	40
F01_transcript/37495	TCP	45
F01_transcript/37507	Tify	31
F01_transcript/37546	WRKY	104
F01_transcript/37588	C2C2-CO-like	30
F01_transcript/3767	MYB-related	94
F01_transcript/37670	HSF	12
F01_transcript/37706	C2C2-Dof	40
F01_transcript/37740	C3H	140
F01_transcript/37760	AP2/ERF-ERF	137
F01_transcript/37837	bZIP	99
F01_transcript/37867	bZIP	99
F01_transcript/37899	bHLH	179
F01_transcript/37948	C2C2-CO-like	30
F01_transcript/3795	GRAS	123
F01_transcript/3795	GRAS	123
F01_transcript/3795	GRAS	123
F01_transcript/37966	bHLH	179
F01_transcript/37972	bHLH	179
F01_transcript/37984	MYB	109
F01_transcript/38082	C2H2	93
F01_transcript/38111	bZIP	99
F01_transcript/38137	HB-KNOX	9
F01_transcript/38203	GARP-G2-like	78
F01_transcript/38252	HB-HD-ZIP	67
F01_transcript/38265	DBP	6
F01_transcript/38302	AP2/ERF-ERF	137
F01_transcript/38325	GARP-G2-like	78
F01_transcript/38329	WRKY	104
F01_transcript/38366	bHLH	179
F01_transcript/38384	bHLH	179
F01_transcript/38399	TUB	72
F01_transcript/38415	NAC	97
F01_transcript/38417	GARP-G2-like	78
F01_transcript/38467	C3H	140
F01_transcript/38582	Tify	31
F01_transcript/38613	bHLH	179
F01_transcript/38623	AP2/ERF-ERF	137
F01_transcript/38680	HSF	12
F01_transcript/38703	bZIP	99
F01_transcript/38708	GARP-G2-like	78
F01_transcript/38733	TCP	45
F01_transcript/38770	C2H2	93
F01_transcript/38817	bHLH	179
F01_transcript/38836	GARP-G2-like	78
F01_transcript/38916	zf-HD	20
F01_transcript/38963	bHLH	179
F01_transcript/38972	C2H2	93
F01_transcript/39007	GRF	20
F01_transcript/39101	C2C2-CO-like	30
F01_transcript/39115	C2C2-Dof	40
F01_transcript/39167	WRKY	104
F01_transcript/39168	C3H	140
F01_transcript/39178	C2C2-GATA	45
F01_transcript/3919	C3H	140
F01_transcript/39192	TUB	72
F01_transcript/39192	TUB	72
F01_transcript/39221	C2C2-CO-like	30
F01_transcript/39258	bHLH	179
F01_transcript/39268	bZIP	99
F01_transcript/39271	B3	42
F01_transcript/3937	MADS-MIKC	56
F01_transcript/39421	TUB	72
F01_transcript/39422	GRF	20
F01_transcript/39443	C3H	140
F01_transcript/39461	C2C2-Dof	40
F01_transcript/39638	C3H	140
F01_transcript/39695	WRKY	104
F01_transcript/3971	B3	42
F01_transcript/39734	HB-HD-ZIP	67
F01_transcript/39748	bHLH	179
F01_transcript/3977	HB-other	23
F01_transcript/39799	AP2/ERF-ERF	137
F01_transcript/39854	AP2/ERF-ERF	137
F01_transcript/39894	C3H	140
F01_transcript/3999	BBR-BPC	19
F01_transcript/4	NAC	97
F01_transcript/40007	AP2/ERF-ERF	137
F01_transcript/40027	C3H	140
F01_transcript/40068	bHLH	179
F01_transcript/40111	C3H	140
F01_transcript/40116	bZIP	99
F01_transcript/40119	bHLH	179
F01_transcript/40123	HB-HD-ZIP	67
F01_transcript/40248	WRKY	104
F01_transcript/4026	B3-ARF	109
F01_transcript/40353	BBR-BPC	19
F01_transcript/40353	BBR-BPC	19
F01_transcript/40374	bHLH	179
F01_transcript/40390	C2H2	93
F01_transcript/40403	C3H	140
F01_transcript/40442	C2H2	93
F01_transcript/40519	E2F-DP	10
F01_transcript/40575	MYB	109
F01_transcript/40577	SBP	75
F01_transcript/406	B3-ARF	109
F01_transcript/40602	bZIP	99
F01_transcript/40620	AP2/ERF-ERF	137
F01_transcript/40655	B3	42
F01_transcript/40664	NF-YC	23
F01_transcript/4067	HB-HD-ZIP	67
F01_transcript/40735	bHLH	179
F01_transcript/40766	bHLH	179
F01_transcript/40896	BBR-BPC	19
F01_transcript/409	B3-ARF	109
F01_transcript/40924	E2F-DP	10
F01_transcript/40951	C3H	140
F01_transcript/40955	bHLH	179
F01_transcript/41006	FAR1	38
F01_transcript/41046	FAR1	38
F01_transcript/41079	MYB	109
F01_transcript/41094	BBR-BPC	19
F01_transcript/41111	C3H	140
F01_transcript/41166	GRF	20
F01_transcript/41205	TUB	72
F01_transcript/41215	HB-HD-ZIP	67
F01_transcript/41220	TCP	45
F01_transcript/41234	C2C2-Dof	40
F01_transcript/41237	DBP	6
F01_transcript/41238	MYB-related	94
F01_transcript/41253	C3H	140
F01_transcript/41255	E2F-DP	10
F01_transcript/41321	C2C2-Dof	40
F01_transcript/41336	GARP-G2-like	78
F01_transcript/4135	HB-HD-ZIP	67
F01_transcript/41368	C2C2-GATA	45
F01_transcript/41376	SBP	75
F01_transcript/41397	TUB	72
F01_transcript/41437	B3	42
F01_transcript/41456	GARP-G2-like	78
F01_transcript/41481	bZIP	99
F01_transcript/41503	HSF	12
F01_transcript/41514	C2C2-Dof	40
F01_transcript/41536	bHLH	179
F01_transcript/41569	GRAS	123
F01_transcript/41623	C3H	140
F01_transcript/41629	AP2/ERF-ERF	137
F01_transcript/41668	bHLH	179
F01_transcript/41715	NAC	97
F01_transcript/41745	AP2/ERF-ERF	137
F01_transcript/41845	TUB	72
F01_transcript/41864	C2H2	93
F01_transcript/41870	GARP-G2-like	78
F01_transcript/41937	WRKY	104
F01_transcript/41939	E2F-DP	10
F01_transcript/41963	B3	42
F01_transcript/41985	Tify	31
F01_transcript/42081	bHLH	179
F01_transcript/42142	NAC	97
F01_transcript/42149	NAC	97
F01_transcript/42198	WRKY	104
F01_transcript/42251	bZIP	99
F01_transcript/42310	FAR1	38
F01_transcript/42372	AP2/ERF-ERF	137
F01_transcript/42390	SBP	75
F01_transcript/42391	GRF	20
F01_transcript/42402	bZIP	99
F01_transcript/42403	GARP-G2-like	78
F01_transcript/42561	bHLH	179
F01_transcript/42576	C3H	140
F01_transcript/42601	bZIP	99
F01_transcript/42645	HRT	4
F01_transcript/42661	GARP-G2-like	78
F01_transcript/42664	C3H	140
F01_transcript/42677	WRKY	104
F01_transcript/42699	WRKY	104
F01_transcript/42726	B3	42
F01_transcript/42745	TCP	45
F01_transcript/42783	bHLH	179
F01_transcript/4279	CAMTA	11
F01_transcript/42820	C2H2	93
F01_transcript/42825	DBP	6
F01_transcript/42882	E2F-DP	10
F01_transcript/4292	Trihelix	32
F01_transcript/42929	C2C2-Dof	40
F01_transcript/42944	FAR1	38
F01_transcript/42961	MYB	109
F01_transcript/42968	AP2/ERF-ERF	137
F01_transcript/43019	bZIP	99
F01_transcript/43040	B3	42
F01_transcript/43041	bHLH	179
F01_transcript/43174	WRKY	104
F01_transcript/4320	RWP-RK	12
F01_transcript/43236	NF-YC	23
F01_transcript/43246	bZIP	99
F01_transcript/43264	GRAS	123
F01_transcript/43276	Tify	31
F01_transcript/43339	B3	42
F01_transcript/43344	NF-YA	8
F01_transcript/43369	NAC	97
F01_transcript/43382	C3H	140
F01_transcript/43395	C2H2	93
F01_transcript/43403	E2F-DP	10
F01_transcript/43464	E2F-DP	10
F01_transcript/43533	GRAS	123
F01_transcript/4360	CAMTA	11
F01_transcript/43611	Tify	31
F01_transcript/43633	HB-HD-ZIP	67
F01_transcript/43636	bZIP	99
F01_transcript/43647	DBP	6
F01_transcript/43695	C3H	140
F01_transcript/43783	WRKY	104
F01_transcript/43824	NAC	97
F01_transcript/43855	C3H	140
F01_transcript/43892	C2H2	93
F01_transcript/43934	AP2/ERF-RAV	4
F01_transcript/43947	TUB	72
F01_transcript/43956	C3H	140
F01_transcript/44045	Tify	31
F01_transcript/44060	AP2/ERF-ERF	137
F01_transcript/44107	GARP-G2-like	78
F01_transcript/44110	AP2/ERF-ERF	137
F01_transcript/44125	bHLH	179
F01_transcript/44138	C2C2-GATA	45
F01_transcript/44149	Trihelix	32
F01_transcript/44216	bZIP	99
F01_transcript/44226	GARP-G2-like	78
F01_transcript/44292	WRKY	104
F01_transcript/44306	NF-YC	23
F01_transcript/44326	bHLH	179
F01_transcript/4434	SBP	75
F01_transcript/4434	SBP	75
F01_transcript/44340	MYB	109
F01_transcript/44374	NF-YC	23
F01_transcript/44383	GARP-G2-like	78
F01_transcript/44384	MYB-related	94
F01_transcript/44392	MYB	109
F01_transcript/44419	C3H	140
F01_transcript/44467	bZIP	99
F01_transcript/44487	NAC	97
F01_transcript/44602	MYB	109
F01_transcript/44685	GARP-G2-like	78
F01_transcript/44713	AP2/ERF-ERF	137
F01_transcript/44731	BES1	23
F01_transcript/44732	NAC	97
F01_transcript/44734	WRKY	104
F01_transcript/44734	WRKY	104
F01_transcript/44783	bHLH	179
F01_transcript/44820	C2H2	93
F01_transcript/44854	TCP	45
F01_transcript/44899	HSF	12
F01_transcript/44907	GeBP	6
F01_transcript/44911	BES1	23
F01_transcript/44911	BES1	23
F01_transcript/44948	bZIP	99
F01_transcript/44951	AP2/ERF-ERF	137
F01_transcript/44974	zf-HD	20
F01_transcript/44999	C2C2-Dof	40
F01_transcript/45003	C2C2-GATA	45
F01_transcript/45012	MYB-related	94
F01_transcript/45063	C2C2-CO-like	30
F01_transcript/45103	Trihelix	32
F01_transcript/45137	TCP	45
F01_transcript/45139	TCP	45
F01_transcript/45145	C2H2	93
F01_transcript/45154	MYB	109
F01_transcript/45161	GeBP	6
F01_transcript/45236	MYB	109
F01_transcript/45273	LOB	17
F01_transcript/45300	MYB	109
F01_transcript/45303	TUB	72
F01_transcript/45330	TCP	45
F01_transcript/45388	TCP	45
F01_transcript/45397	AP2/ERF-RAV	4
F01_transcript/45434	AP2/ERF-ERF	137
F01_transcript/45447	C2C2-YABBY	26
F01_transcript/45456	TUB	72
F01_transcript/45456	TUB	72
F01_transcript/45463	C2C2-YABBY	26
F01_transcript/45465	C2C2-GATA	45
F01_transcript/45472	MYB	109
F01_transcript/4549	B3-ARF	109
F01_transcript/45537	MADS-MIKC	56
F01_transcript/45561	bZIP	99
F01_transcript/4562	HB-HD-ZIP	67
F01_transcript/45634	C2C2-Dof	40
F01_transcript/45637	TUB	72
F01_transcript/45644	TCP	45
F01_transcript/45722	MYB	109
F01_transcript/45737	MYB-related	94
F01_transcript/45747	MYB	109
F01_transcript/45771	C2C2-GATA	45
F01_transcript/45804	BBR-BPC	19
F01_transcript/45811	zf-HD	20
F01_transcript/4582	TUB	72
F01_transcript/45879	C3H	140
F01_transcript/45894	NAC	97
F01_transcript/45928	C2C2-CO-like	30
F01_transcript/45940	GARP-G2-like	78
F01_transcript/45940	GARP-G2-like	78
F01_transcript/45945	GeBP	6
F01_transcript/45963	C2C2-CO-like	30
F01_transcript/45972	HSF	12
F01_transcript/45982	GRAS	123
F01_transcript/45985	NAC	97
F01_transcript/46061	NAC	97
F01_transcript/46071	AP2/ERF-ERF	137
F01_transcript/46079	MYB	109
F01_transcript/46101	TCP	45
F01_transcript/46113	C2H2	93
F01_transcript/46136	TUB	72
F01_transcript/46159	NAC	97
F01_transcript/4617	CAMTA	11
F01_transcript/46218	C2C2-GATA	45
F01_transcript/46220	TCP	45
F01_transcript/46224	GARP-G2-like	78
F01_transcript/46227	WRKY	104
F01_transcript/46229	NF-YC	23
F01_transcript/46231	C2C2-CO-like	30
F01_transcript/46247	GARP-G2-like	78
F01_transcript/46299	Tify	31
F01_transcript/46317	GARP-G2-like	78
F01_transcript/46330	WRKY	104
F01_transcript/46332	GRF	20
F01_transcript/46346	MYB	109
F01_transcript/46375	GARP-G2-like	78
F01_transcript/46413	LOB	17
F01_transcript/46418	C2C2-GATA	45
F01_transcript/46454	MYB	109
F01_transcript/4650	CAMTA	11
F01_transcript/46500	AP2/ERF-ERF	137
F01_transcript/46507	bHLH	179
F01_transcript/4651	B3-ARF	109
F01_transcript/46510	WRKY	104
F01_transcript/46561	SRS	10
F01_transcript/46565	TUB	72
F01_transcript/46568	SBP	75
F01_transcript/46573	BBR-BPC	19
F01_transcript/46629	C2H2	93
F01_transcript/46634	WRKY	104
F01_transcript/46650	NAC	97
F01_transcript/46650	NAC	97
F01_transcript/46656	TUB	72
F01_transcript/46656	TUB	72
F01_transcript/46656	TUB	72
F01_transcript/46666	C2C2-CO-like	30
F01_transcript/46670	MYB-related	94
F01_transcript/46676	bZIP	99
F01_transcript/46699	C3H	140
F01_transcript/4672	C3H	140
F01_transcript/46733	GRF	20
F01_transcript/46767	MYB-related	94
F01_transcript/46778	B3	42
F01_transcript/46780	MYB-related	94
F01_transcript/46825	NF-YA	8
F01_transcript/46854	Tify	31
F01_transcript/46870	bZIP	99
F01_transcript/46891	C2H2	93
F01_transcript/46895	SBP	75
F01_transcript/46898	C3H	140
F01_transcript/46910	HB-HD-ZIP	67
F01_transcript/46940	MYB-related	94
F01_transcript/46951	bZIP	99
F01_transcript/46958	C3H	140
F01_transcript/46991	MYB	109
F01_transcript/47003	GeBP	6
F01_transcript/4701	FAR1	38
F01_transcript/4702	CAMTA	11
F01_transcript/47050	Tify	31
F01_transcript/47101	bHLH	179
F01_transcript/47105	TUB	72
F01_transcript/47205	HB-KNOX	9
F01_transcript/47216	MYB-related	94
F01_transcript/47219	C2H2	93
F01_transcript/47219	C2H2	93
F01_transcript/47255	TUB	72
F01_transcript/47255	TUB	72
F01_transcript/47295	C2C2-CO-like	30
F01_transcript/47309	bZIP	99
F01_transcript/4737	CAMTA	11
F01_transcript/47381	WRKY	104
F01_transcript/47476	C2H2	93
F01_transcript/47478	C2C2-Dof	40
F01_transcript/47489	bZIP	99
F01_transcript/47544	BBR-BPC	19
F01_transcript/47571	TCP	45
F01_transcript/47584	Trihelix	32
F01_transcript/47604	SRS	10
F01_transcript/47604	SRS	10
F01_transcript/47604	SRS	10
F01_transcript/47612	C2C2-GATA	45
F01_transcript/4765	Trihelix	32
F01_transcript/47666	C2C2-Dof	40
F01_transcript/47667	C2C2-CO-like	30
F01_transcript/4767	HB-HD-ZIP	67
F01_transcript/47671	TUB	72
F01_transcript/47699	bHLH	179
F01_transcript/47735	E2F-DP	10
F01_transcript/47749	BES1	23
F01_transcript/47764	SRS	10
F01_transcript/4777	C3H	140
F01_transcript/47780	C2C2-CO-like	30
F01_transcript/47782	GRF	20
F01_transcript/47842	MYB-related	94
F01_transcript/47848	Trihelix	32
F01_transcript/47890	TUB	72
F01_transcript/47890	TUB	72
F01_transcript/47893	C2C2-CO-like	30
F01_transcript/47903	C2H2	93
F01_transcript/47933	bZIP	99
F01_transcript/47956	GRAS	123
F01_transcript/47963	bZIP	99
F01_transcript/48021	NAC	97
F01_transcript/48033	MYB-related	94
F01_transcript/48038	C2C2-CO-like	30
F01_transcript/48051	bHLH	179
F01_transcript/48144	bHLH	179
F01_transcript/48165	TCP	45
F01_transcript/48184	C2H2	93
F01_transcript/48212	NF-YA	8
F01_transcript/48231	bHLH	179
F01_transcript/4825	MYB	109
F01_transcript/48255	BBR-BPC	19
F01_transcript/48258	C2C2-GATA	45
F01_transcript/48296	GARP-G2-like	78
F01_transcript/48317	C3H	140
F01_transcript/48371	WRKY	104
F01_transcript/48415	bZIP	99
F01_transcript/4846	FAR1	38
F01_transcript/48464	MYB	109
F01_transcript/48469	bHLH	179
F01_transcript/48568	HB-KNOX	9
F01_transcript/48592	OFP	13
F01_transcript/48594	AP2/ERF-ERF	137
F01_transcript/48606	B3	42
F01_transcript/48606	B3	42
F01_transcript/48629	bZIP	99
F01_transcript/48638	B3	42
F01_transcript/48670	C2H2	93
F01_transcript/4868	B3-ARF	109
F01_transcript/48778	GARP-G2-like	78
F01_transcript/48832	HB-KNOX	9
F01_transcript/48837	bZIP	99
F01_transcript/48866	GRF	20
F01_transcript/48924	bHLH	179
F01_transcript/49038	C2C2-GATA	45
F01_transcript/49074	C2C2-GATA	45
F01_transcript/49125	MYB-related	94
F01_transcript/49141	WRKY	104
F01_transcript/49167	AP2/ERF-ERF	137
F01_transcript/49171	AP2/ERF-ERF	137
F01_transcript/49241	MYB-related	94
F01_transcript/49241	MYB-related	94
F01_transcript/4927	CPP	31
F01_transcript/49278	TCP	45
F01_transcript/49288	zf-HD	20
F01_transcript/49301	MYB-related	94
F01_transcript/49317	Trihelix	32
F01_transcript/49346	bZIP	99
F01_transcript/49374	TUB	72
F01_transcript/49380	WRKY	104
F01_transcript/49388	LOB	17
F01_transcript/49401	NF-YC	23
F01_transcript/49419	HB-HD-ZIP	67
F01_transcript/49435	B3	42
F01_transcript/49455	bHLH	179
F01_transcript/49465	HB-HD-ZIP	67
F01_transcript/49467	C2C2-GATA	45
F01_transcript/49472	TCP	45
F01_transcript/49493	MYB	109
F01_transcript/49495	MYB	109
F01_transcript/49519	GARP-G2-like	78
F01_transcript/49522	C2C2-Dof	40
F01_transcript/49558	bHLH	179
F01_transcript/49566	C2C2-CO-like	30
F01_transcript/49608	GARP-G2-like	78
F01_transcript/49615	bHLH	179
F01_transcript/49619	GARP-G2-like	78
F01_transcript/49631	C2C2-CO-like	30
F01_transcript/49656	NAC	97
F01_transcript/49728	NF-YC	23
F01_transcript/49740	C2C2-CO-like	30
F01_transcript/49769	MYB	109
F01_transcript/49825	zf-HD	20
F01_transcript/49854	bHLH	179
F01_transcript/49885	HB-other	23
F01_transcript/49913	bZIP	99
F01_transcript/49932	bHLH	179
F01_transcript/49949	C2H2	93
F01_transcript/49984	GARP-G2-like	78
F01_transcript/49993	HB-HD-ZIP	67
F01_transcript/50000	C2C2-CO-like	30
F01_transcript/5001	CAMTA	11
F01_transcript/50023	MYB	109
F01_transcript/50045	LOB	17
F01_transcript/50051	C2H2	93
F01_transcript/5008	B3-ARF	109
F01_transcript/50103	WRKY	104
F01_transcript/50123	AP2/ERF-ERF	137
F01_transcript/50127	NAC	97
F01_transcript/50147	C2C2-CO-like	30
F01_transcript/50188	MYB-related	94
F01_transcript/50210	C2C2-Dof	40
F01_transcript/50211	MYB-related	94
F01_transcript/50215	LIM	30
F01_transcript/50265	BBR-BPC	19
F01_transcript/50305	MYB	109
F01_transcript/50324	DBB	8
F01_transcript/50349	TCP	45
F01_transcript/50351	WRKY	104
F01_transcript/50359	HSF	12
F01_transcript/50418	zf-HD	20
F01_transcript/50439	C2C2-Dof	40
F01_transcript/5044	CAMTA	11
F01_transcript/50461	C3H	140
F01_transcript/50479	LOB	17
F01_transcript/50493	GARP-G2-like	78
F01_transcript/50515	C2C2-GATA	45
F01_transcript/50531	MYB	109
F01_transcript/50544	NF-YA	8
F01_transcript/50558	LOB	17
F01_transcript/50590	Tify	31
F01_transcript/50628	HB-other	23
F01_transcript/50656	NF-YC	23
F01_transcript/50659	bHLH	179
F01_transcript/50677	C2C2-GATA	45
F01_transcript/50707	C3H	140
F01_transcript/50707	C3H	140
F01_transcript/50771	SRS	10
F01_transcript/50804	WRKY	104
F01_transcript/50816	bHLH	179
F01_transcript/50819	HSF	12
F01_transcript/50829	TCP	45
F01_transcript/50849	OFP	13
F01_transcript/50882	C2C2-GATA	45
F01_transcript/50887	MADS-MIKC	56
F01_transcript/50909	AP2/ERF-ERF	137
F01_transcript/50917	Trihelix	32
F01_transcript/50922	Trihelix	32
F01_transcript/50923	MADS-MIKC	56
F01_transcript/50927	bZIP	99
F01_transcript/50930	bZIP	99
F01_transcript/50968	Alfin-like	17
F01_transcript/50979	TCP	45
F01_transcript/50990	AP2/ERF-ERF	137
F01_transcript/51012	MYB-related	94
F01_transcript/51012	MYB-related	94
F01_transcript/51020	Alfin-like	17
F01_transcript/51051	WRKY	104
F01_transcript/51051	WRKY	104
F01_transcript/51053	AP2/ERF-ERF	137
F01_transcript/51081	HSF	12
F01_transcript/51097	C2C2-GATA	45
F01_transcript/51141	AP2/ERF-RAV	4
F01_transcript/51184	NF-YC	23
F01_transcript/51185	Alfin-like	17
F01_transcript/51206	NF-YA	8
F01_transcript/51214	GARP-G2-like	78
F01_transcript/51232	HB-HD-ZIP	67
F01_transcript/51260	C2H2	93
F01_transcript/51306	MYB	109
F01_transcript/51312	bHLH	179
F01_transcript/51316	MYB-related	94
F01_transcript/51319	MADS-MIKC	56
F01_transcript/51359	AP2/ERF-ERF	137
F01_transcript/51365	BES1	23
F01_transcript/51365	BES1	23
F01_transcript/51368	NAC	97
F01_transcript/5140	C2C2-YABBY	26
F01_transcript/51401	GRF	20
F01_transcript/51413	BBR-BPC	19
F01_transcript/51444	zf-HD	20
F01_transcript/51444	zf-HD	20
F01_transcript/51475	C2C2-GATA	45
F01_transcript/51476	GARP-G2-like	78
F01_transcript/51480	MADS-MIKC	56
F01_transcript/51495	MYB	109
F01_transcript/51545	MADS-MIKC	56
F01_transcript/5158	B3-ARF	109
F01_transcript/51581	zf-HD	20
F01_transcript/51604	bZIP	99
F01_transcript/51619	TUB	72
F01_transcript/51619	TUB	72
F01_transcript/51629	AP2/ERF-ERF	137
F01_transcript/51634	GARP-G2-like	78
F01_transcript/5167	FAR1	38
F01_transcript/5175	RWP-RK	12
F01_transcript/51776	SRS	10
F01_transcript/51782	BES1	23
F01_transcript/51826	AP2/ERF-ERF	137
F01_transcript/51869	Alfin-like	17
F01_transcript/51889	HB-KNOX	9
F01_transcript/51895	C2C2-CO-like	30
F01_transcript/51917	GARP-G2-like	78
F01_transcript/51921	TCP	45
F01_transcript/51987	HB-HD-ZIP	67
F01_transcript/52041	C2C2-CO-like	30
F01_transcript/52081	C2C2-GATA	45
F01_transcript/52090	HB-HD-ZIP	67
F01_transcript/52155	NAC	97
F01_transcript/52184	Trihelix	32
F01_transcript/52189	WRKY	104
F01_transcript/52190	bZIP	99
F01_transcript/5222	MYB-related	94
F01_transcript/52248	WRKY	104
F01_transcript/52267	C3H	140
F01_transcript/52295	PLATZ	5
F01_transcript/52301	GARP-G2-like	78
F01_transcript/52317	MYB-related	94
F01_transcript/52334	MYB	109
F01_transcript/52338	bHLH	179
F01_transcript/52364	GARP-G2-like	78
F01_transcript/52436	WRKY	104
F01_transcript/52438	NAC	97
F01_transcript/52448	HB-HD-ZIP	67
F01_transcript/5254	WRKY	104
F01_transcript/52544	BES1	23
F01_transcript/52573	NAC	97
F01_transcript/52573	NAC	97
F01_transcript/52588	OFP	13
F01_transcript/52617	AP2/ERF-ERF	137
F01_transcript/52685	C2C2-Dof	40
F01_transcript/52703	HB-HD-ZIP	67
F01_transcript/52708	AP2/ERF-ERF	137
F01_transcript/52734	DBB	8
F01_transcript/52783	BES1	23
F01_transcript/52820	BES1	23
F01_transcript/52855	AP2/ERF-ERF	137
F01_transcript/52878	NAC	97
F01_transcript/52878	NAC	97
F01_transcript/5289	C3H	140
F01_transcript/52927	C2C2-GATA	45
F01_transcript/52987	Trihelix	32
F01_transcript/52995	C2C2-CO-like	30
F01_transcript/53034	C2H2	93
F01_transcript/53036	BES1	23
F01_transcript/53075	C2C2-Dof	40
F01_transcript/53127	MYB	109
F01_transcript/53146	MADS-MIKC	56
F01_transcript/53173	C3H	140
F01_transcript/53194	OFP	13
F01_transcript/53215	zf-HD	20
F01_transcript/53227	MADS-MIKC	56
F01_transcript/53251	bHLH	179
F01_transcript/53256	zf-HD	20
F01_transcript/53276	MADS-MIKC	56
F01_transcript/53285	PLATZ	5
F01_transcript/53287	BES1	23
F01_transcript/53337	BES1	23
F01_transcript/5336	RWP-RK	12
F01_transcript/53368	AP2/ERF-ERF	137
F01_transcript/53384	WRKY	104
F01_transcript/53395	HB-other	23
F01_transcript/53467	WRKY	104
F01_transcript/53509	AP2/ERF-ERF	137
F01_transcript/53546	NAC	97
F01_transcript/53552	C2C2-GATA	45
F01_transcript/53574	GARP-G2-like	78
F01_transcript/53586	bZIP	99
F01_transcript/53588	MYB-related	94
F01_transcript/53588	MYB-related	94
F01_transcript/53596	TCP	45
F01_transcript/53604	bZIP	99
F01_transcript/53612	AP2/ERF-ERF	137
F01_transcript/53616	C2C2-GATA	45
F01_transcript/53623	bHLH	179
F01_transcript/53669	HSF	12
F01_transcript/53675	LOB	17
F01_transcript/53675	LOB	17
F01_transcript/53681	TCP	45
F01_transcript/53705	BES1	23
F01_transcript/53712	AP2/ERF-ERF	137
F01_transcript/53770	BES1	23
F01_transcript/53771	AP2/ERF-ERF	137
F01_transcript/53809	MADS-MIKC	56
F01_transcript/53821	HB-HD-ZIP	67
F01_transcript/53898	bZIP	99
F01_transcript/53906	WRKY	104
F01_transcript/53920	MYB	109
F01_transcript/53945	C2H2	93
F01_transcript/53975	GARP-G2-like	78
F01_transcript/5398	NF-X1	9
F01_transcript/5398	NF-X1	9
F01_transcript/54037	MADS-MIKC	56
F01_transcript/54066	bHLH	179
F01_transcript/54080	Trihelix	32
F01_transcript/54105	Whirly	14
F01_transcript/54105	Whirly	14
F01_transcript/5416	GRAS	123
F01_transcript/54165	GARP-G2-like	78
F01_transcript/5418	HB-HD-ZIP	67
F01_transcript/54186	DBB	8
F01_transcript/54218	AP2/ERF-ERF	137
F01_transcript/54260	WRKY	104
F01_transcript/54274	DBB	8
F01_transcript/54298	HB-WOX	6
F01_transcript/54311	AP2/ERF-ERF	137
F01_transcript/54316	HB-HD-ZIP	67
F01_transcript/54383	WRKY	104
F01_transcript/54404	GARP-G2-like	78
F01_transcript/54406	HB-KNOX	9
F01_transcript/54419	AP2/ERF-ERF	137
F01_transcript/54427	C2C2-Dof	40
F01_transcript/54435	MYB	109
F01_transcript/54498	bZIP	99
F01_transcript/54517	AP2/ERF-ERF	137
F01_transcript/54522	MYB	109
F01_transcript/5453	GRAS	123
F01_transcript/54539	WRKY	104
F01_transcript/54565	HB-HD-ZIP	67
F01_transcript/54576	HB-HD-ZIP	67
F01_transcript/5460	C3H	140
F01_transcript/54603	Tify	31
F01_transcript/54706	AP2/ERF-ERF	137
F01_transcript/5475	FAR1	38
F01_transcript/54803	HB-HD-ZIP	67
F01_transcript/54811	Alfin-like	17
F01_transcript/54854	AP2/ERF-ERF	137
F01_transcript/54879	MYB-related	94
F01_transcript/54879	MYB-related	94
F01_transcript/54880	MADS-MIKC	56
F01_transcript/54913	bHLH	179
F01_transcript/54918	WRKY	104
F01_transcript/54932	C3H	140
F01_transcript/54937	MADS-MIKC	56
F01_transcript/5496	B3	42
F01_transcript/54970	MYB	109
F01_transcript/54972	MYB	109
F01_transcript/54983	CSD	5
F01_transcript/55006	MYB-related	94
F01_transcript/55041	AP2/ERF-RAV	4
F01_transcript/55051	LOB	17
F01_transcript/55105	CSD	5
F01_transcript/55125	AP2/ERF-ERF	137
F01_transcript/55128	EIL	22
F01_transcript/55160	WRKY	104
F01_transcript/55238	AP2/ERF-ERF	137
F01_transcript/55277	GARP-G2-like	78
F01_transcript/55318	C2H2	93
F01_transcript/55403	MYB-related	94
F01_transcript/55410	C2C2-Dof	40
F01_transcript/55417	TCP	45
F01_transcript/55418	NF-YA	8
F01_transcript/55455	GARP-G2-like	78
F01_transcript/55463	NAC	97
F01_transcript/55475	NAC	97
F01_transcript/55480	NAC	97
F01_transcript/55498	HB-WOX	6
F01_transcript/5552	MYB	109
F01_transcript/55520	NAC	97
F01_transcript/55543	HB-HD-ZIP	67
F01_transcript/55567	HB-HD-ZIP	67
F01_transcript/5558	B3-ARF	109
F01_transcript/55588	WRKY	104
F01_transcript/55591	Alfin-like	17
F01_transcript/5562	FAR1	38
F01_transcript/55640	PLATZ	5
F01_transcript/55643	C2C2-Dof	40
F01_transcript/55653	NAC	97
F01_transcript/55659	B3	42
F01_transcript/55754	zf-HD	20
F01_transcript/55767	NF-YC	23
F01_transcript/55791	NAC	97
F01_transcript/55800	C2C2-YABBY	26
F01_transcript/55813	NAC	97
F01_transcript/55861	MYB	109
F01_transcript/55862	MYB-related	94
F01_transcript/55878	C2C2-Dof	40
F01_transcript/55897	BBR-BPC	19
F01_transcript/55908	bHLH	179
F01_transcript/55915	NF-YC	23
F01_transcript/55925	bHLH	179
F01_transcript/55940	C2H2	93
F01_transcript/55971	C3H	140
F01_transcript/55974	HB-WOX	6
F01_transcript/55981	MYB	109
F01_transcript/55984	NF-YA	8
F01_transcript/55986	WRKY	104
F01_transcript/56015	MADS-MIKC	56
F01_transcript/56024	C2H2	93
F01_transcript/56025	MYB	109
F01_transcript/56052	NAC	97
F01_transcript/56080	C2C2-YABBY	26
F01_transcript/56080	C2C2-YABBY	26
F01_transcript/56164	AP2/ERF-ERF	137
F01_transcript/56179	HB-other	23
F01_transcript/56180	AP2/ERF-ERF	137
F01_transcript/56190	MYB	109
F01_transcript/56247	NAC	97
F01_transcript/56259	WRKY	104
F01_transcript/56273	LOB	17
F01_transcript/56292	B3-ARF	109
F01_transcript/56297	C2H2	93
F01_transcript/56313	MYB	109
F01_transcript/56326	Alfin-like	17
F01_transcript/56338	C2C2-Dof	40
F01_transcript/5635	HB-other	23
F01_transcript/56387	Alfin-like	17
F01_transcript/56408	C2C2-GATA	45
F01_transcript/56413	HB-HD-ZIP	67
F01_transcript/56450	C2C2-Dof	40
F01_transcript/56456	AP2/ERF-ERF	137
F01_transcript/56458	TCP	45
F01_transcript/56459	WRKY	104
F01_transcript/56461	C2C2-YABBY	26
F01_transcript/56475	NAC	97
F01_transcript/56489	C2H2	93
F01_transcript/56492	AP2/ERF-ERF	137
F01_transcript/56498	LOB	17
F01_transcript/56503	NAC	97
F01_transcript/56509	bZIP	99
F01_transcript/56539	AP2/ERF-ERF	137
F01_transcript/56545	HB-HD-ZIP	67
F01_transcript/56582	AP2/ERF-ERF	137
F01_transcript/56585	B3	42
F01_transcript/56588	bHLH	179
F01_transcript/56615	MYB	109
F01_transcript/56639	bZIP	99
F01_transcript/56657	AP2/ERF-ERF	137
F01_transcript/56674	AP2/ERF-ERF	137
F01_transcript/56691	LOB	17
F01_transcript/56747	MADS-MIKC	56
F01_transcript/56816	C2H2	93
F01_transcript/56823	NAC	97
F01_transcript/56840	AP2/ERF-ERF	137
F01_transcript/56870	MADS-MIKC	56
F01_transcript/56916	HB-HD-ZIP	67
F01_transcript/56966	AP2/ERF-ERF	137
F01_transcript/57019	C2H2	93
F01_transcript/57053	bHLH	179
F01_transcript/57110	MADS-MIKC	56
F01_transcript/57111	MADS-MIKC	56
F01_transcript/57114	FAR1	38
F01_transcript/57125	HB-WOX	6
F01_transcript/57139	Trihelix	32
F01_transcript/57163	C2C2-Dof	40
F01_transcript/57168	bZIP	99
F01_transcript/57224	HB-WOX	6
F01_transcript/57258	LIM	30
F01_transcript/57270	MYB-related	94
F01_transcript/57274	MADS-MIKC	56
F01_transcript/57303	NF-YC	23
F01_transcript/57347	MADS-MIKC	56
F01_transcript/5738	C2H2	93
F01_transcript/57392	TCP	45
F01_transcript/57439	C2H2	93
F01_transcript/57465	MADS-M-type	16
F01_transcript/57466	zf-HD	20
F01_transcript/57491	MADS-MIKC	56
F01_transcript/57494	MADS-MIKC	56
F01_transcript/57496	AP2/ERF-ERF	137
F01_transcript/57499	MADS-MIKC	56
F01_transcript/57531	NF-YB	14
F01_transcript/57604	C2C2-GATA	45
F01_transcript/57649	AP2/ERF-ERF	137
F01_transcript/57681	GeBP	6
F01_transcript/57697	NF-YC	23
F01_transcript/5770	C3H	140
F01_transcript/57701	Tify	31
F01_transcript/57766	AP2/ERF-ERF	137
F01_transcript/57780	Tify	31
F01_transcript/57834	MYB	109
F01_transcript/57861	OFP	13
F01_transcript/57876	bZIP	99
F01_transcript/57911	Alfin-like	17
F01_transcript/57916	MYB	109
F01_transcript/57944	bHLH	179
F01_transcript/57952	C2H2	93
F01_transcript/57987	Tify	31
F01_transcript/58014	B3	42
F01_transcript/58044	C2C2-YABBY	26
F01_transcript/58096	bHLH	179
F01_transcript/58146	DBB	8
F01_transcript/58211	OFP	13
F01_transcript/58214	C2C2-Dof	40
F01_transcript/58219	Whirly	14
F01_transcript/58227	HB-HD-ZIP	67
F01_transcript/58228	Alfin-like	17
F01_transcript/58231	LOB	17
F01_transcript/58235	WRKY	104
F01_transcript/5827	HB-HD-ZIP	67
F01_transcript/58277	bZIP	99
F01_transcript/58284	PLATZ	5
F01_transcript/58296	C2H2	93
F01_transcript/58311	C2H2	93
F01_transcript/58352	NAC	97
F01_transcript/58359	AP2/ERF-ERF	137
F01_transcript/58366	C2C2-LSD	13
F01_transcript/58396	Whirly	14
F01_transcript/58417	Alfin-like	17
F01_transcript/58419	C2H2	93
F01_transcript/58450	B3	42
F01_transcript/58451	MYB	109
F01_transcript/58525	MADS-MIKC	56
F01_transcript/5856	C3H	140
F01_transcript/5856	C3H	140
F01_transcript/58607	C2C2-GATA	45
F01_transcript/58623	DBB	8
F01_transcript/58635	bZIP	99
F01_transcript/58641	C2C2-Dof	40
F01_transcript/58644	MADS-MIKC	56
F01_transcript/58666	GeBP	6
F01_transcript/58671	bHLH	179
F01_transcript/58757	C2C2-YABBY	26
F01_transcript/58757	C2C2-YABBY	26
F01_transcript/58760	Whirly	14
F01_transcript/58808	NF-YC	23
F01_transcript/58823	C2H2	93
F01_transcript/58865	C2C2-GATA	45
F01_transcript/58903	C2C2-YABBY	26
F01_transcript/5896	HB-HD-ZIP	67
F01_transcript/59018	NAC	97
F01_transcript/59020	MYB-related	94
F01_transcript/59020	MYB-related	94
F01_transcript/59029	C2C2-LSD	13
F01_transcript/59035	MYB	109
F01_transcript/59055	Alfin-like	17
F01_transcript/59069	MYB	109
F01_transcript/59083	bZIP	99
F01_transcript/59097	C2C2-GATA	45
F01_transcript/59131	MYB	109
F01_transcript/5915	FAR1	38
F01_transcript/59181	AP2/ERF-ERF	137
F01_transcript/59191	EIL	22
F01_transcript/59200	LIM	30
F01_transcript/59207	AP2/ERF-ERF	137
F01_transcript/5925	B3-ARF	109
F01_transcript/59364	MYB	109
F01_transcript/59395	AP2/ERF-ERF	137
F01_transcript/59421	Whirly	14
F01_transcript/59421	Whirly	14
F01_transcript/59434	MADS-MIKC	56
F01_transcript/59473	AP2/ERF-ERF	137
F01_transcript/59478	NAC	97
F01_transcript/59478	NAC	97
F01_transcript/59523	bHLH	179
F01_transcript/59545	B3	42
F01_transcript/59553	C2C2-LSD	13
F01_transcript/59578	NF-YA	8
F01_transcript/5958	MYB-related	94
F01_transcript/59599	Tify	31
F01_transcript/59630	zf-HD	20
F01_transcript/59674	MYB-related	94
F01_transcript/59717	AP2/ERF-ERF	137
F01_transcript/59756	C2C2-GATA	45
F01_transcript/59759	HB-BELL	46
F01_transcript/59820	MADS-M-type	16
F01_transcript/59823	DBB	8
F01_transcript/59869	NAC	97
F01_transcript/59869	NAC	97
F01_transcript/59880	C2H2	93
F01_transcript/59901	MYB	109
F01_transcript/59910	C2C2-GATA	45
F01_transcript/59914	Tify	31
F01_transcript/59917	bHLH	179
F01_transcript/59982	C2C2-GATA	45
F01_transcript/59995	HB-HD-ZIP	67
F01_transcript/60085	NAC	97
F01_transcript/6009	B3-ARF	109
F01_transcript/60090	LIM	30
F01_transcript/601	SBP	75
F01_transcript/601	SBP	75
F01_transcript/60140	OFP	13
F01_transcript/60215	bZIP	99
F01_transcript/60258	Alfin-like	17
F01_transcript/60284	NF-YC	23
F01_transcript/60289	MADS-MIKC	56
F01_transcript/60311	NAC	97
F01_transcript/60342	SBP	75
F01_transcript/60354	HB-HD-ZIP	67
F01_transcript/60376	MADS-MIKC	56
F01_transcript/60385	bHLH	179
F01_transcript/60402	AP2/ERF-ERF	137
F01_transcript/60412	AP2/ERF-ERF	137
F01_transcript/60467	NF-YC	23
F01_transcript/60504	MYB	109
F01_transcript/60507	MADS-MIKC	56
F01_transcript/60513	MADS-MIKC	56
F01_transcript/60579	MADS-MIKC	56
F01_transcript/60630	MADS-MIKC	56
F01_transcript/60658	AP2/ERF-ERF	137
F01_transcript/6066	HB-HD-ZIP	67
F01_transcript/6069	FAR1	38
F01_transcript/60711	AP2/ERF-ERF	137
F01_transcript/60722	GARP-G2-like	78
F01_transcript/60741	MADS-MIKC	56
F01_transcript/60756	AP2/ERF-ERF	137
[truncated: 505 more rows]
