# Supplementary material for: Exploring the Molecular Mechanism underlying the Stable Purple-Red Leaf Phenotype in Lagerstroemia indica cv. Ebony Embers
Source: Int J Mol Sci. 2019 Nov 11;20(22):5636. doi: 10.3390/ijms20225636 (PMC6888693; doi:10.3390/ijms20225636)
Supplement: Supplementary file 1 [file ijms-20-05636-s001.zip › Table S3.xlsx]

## Sheet: Feuil1
All	ZD-1_vs_HD-1(Log2 Fold change)	ZD-2_vs_HD-2(Log2 Fold change)	KEGG orthology	Description
F01_transcript/17738	-20	-20	K05280	CYP75B1; flavonoid 3'-monooxygenase [EC:1.14.14.82]
F01_transcript/35747	-20	-20	K05280	CYP75B1; flavonoid 3'-monooxygenase [EC:1.14.14.82]
F01_transcript/57588	-20	-9.22785	K00660	CHS; chalcone synthase [EC:2.3.1.74]
F01_transcript/29631	-20	-7.84561	K05280	CYP75B1; flavonoid 3'-monooxygenase [EC:1.14.14.82]
F01_transcript/46682	-13.3213	-9.03339	K00660	CHS; chalcone synthase [EC:2.3.1.74]
F01_transcript/25581	-11.0636	-8.2121	K00660	CHS; chalcone synthase [EC:2.3.1.74]
F01_transcript/62999	-10.8447	-8.35891	K13082	DFR; bifunctional dihydroflavonol 4-reductase/flavanone 4-reductase [EC:1.1.1.219 1.1.1.234]
F01_transcript/7678	-10.6804	-8.03219	K05280	CYP75B1; flavonoid 3'-monooxygenase [EC:1.14.14.82]
F01_transcript/58172	-10.3098	-7.80297	K05277	ANS; anthocyanidin synthase [EC:1.14.20.4]
F01_transcript/51743	-10.1523	0	K00660	CHS; chalcone synthase [EC:2.3.1.74]
F01_transcript/59582	-9.82718	-8.04153	K01859	E5.5.1.6; chalcone isomerase [EC:5.5.1.6]
F01_transcript/23480	-8.44242	-8.02291	K00660	CHS; chalcone synthase [EC:2.3.1.74]
F01_transcript/27888	-6.81686	-5.77701	K05280	CYP75B1; flavonoid 3'-monooxygenase [EC:1.14.14.82]
F01_transcript/20224	-6.2874	0	K05280	CYP75B1; flavonoid 3'-monooxygenase [EC:1.14.14.82]
F01_transcript/50892	-6.18226	-4.46284	K00660	CHS; chalcone synthase [EC:2.3.1.74]
F01_transcript/37648	-5.53602	-7.6589	K12930	BZ1; anthocyanidin 3-O-glucosyltransferase [EC:2.4.1.115]
F01_transcript/26936	-5.35858	-1.98437	K13083	E2.1.1.104; caffeoyl-CoA O-methyltransferase [EC:2.1.1.104]
F01_transcript/49850	-5.26894	0	K00660	CHS; chalcone synthase [EC:2.3.1.74]
F01_transcript/66681	-4.19403	-4.50017	K01859	E5.5.1.6; chalcone isomerase [EC:5.5.1.6]
F01_transcript/50057	-4.02995	0	K00660	CHS; chalcone synthase [EC:2.3.1.74]
F01_transcript/42194	-3.92875	-5.1884	K12938	GT1; anthocyanidin 5,3-O-glucosyltransferase [EC:2.4.1.-]
F01_transcript/50960	-3.69576	-6.70429	K00660	CHS; chalcone synthase [EC:2.3.1.74]
F01_transcript/38405	-3.68974	-6.82232	K10757	UFGT
F01_transcript/45431	-3.6388	-7.29705	K00660	CHS; chalcone synthase [EC:2.3.1.74]
F01_transcript/63300	-3.35697	-3.73607	K00588	E2.1.1.104; caffeoyl-CoA O-methyltransferase [EC:2.1.1.104]
F01_transcript/42525	-2.99542	-8.24221	K12930	BZ1; anthocyanidin 3-O-glucosyltransferase [EC:2.4.1.115]
F01_transcript/64803	-2.74289	-3.26516	K00660	CHS; chalcone synthase [EC:2.3.1.74]
F01_transcript/39037	-2.3894	-2.17669	K00487	CYP73A; trans-cinnamate 4-monooxygenase [EC:1.14.14.91]
F01_transcript/43983	-2.30924	-1.97402	K12930	BZ1; anthocyanidin 3-O-glucosyltransferase [EC:2.4.1.115]
F01_transcript/4692	-1.84822	0	K05280	CYP75B1; flavonoid 3'-monooxygenase [EC:1.14.14.82]
F01_transcript/8994	-1.71734	-4.47838	K05280	CYP75B1; flavonoid 3'-monooxygenase [EC:1.14.14.82]
F01_transcript/23322	-1.59745	-20	K05280	CYP75B1; flavonoid 3'-monooxygenase [EC:1.14.14.82]
F01_transcript/1748	-1.43871	0	K05280	CYP75B1; flavonoid 3'-monooxygenase [EC:1.14.14.82]
F01_transcript/40488	-1.352	-1.23145	K13065	E2.3.1.133, HCT; shikimate O-hydroxycinnamoyltransferase [EC:2.3.1.133]
F01_transcript/19166	-1.29292	-3.71319	K00660	CHS; chalcone synthase [EC:2.3.1.74]
F01_transcript/36347	-1.2458	-4.10426	K05280	CYP75B1; flavonoid 3'-monooxygenase [EC:1.14.14.82]
F01_transcript/47240	-1.21648	0	K13065	E2.3.1.133, HCT; shikimate O-hydroxycinnamoyltransferase [EC:2.3.1.133]
F01_transcript/29830	-1.21502	-7.48665	K12930	BZ1; anthocyanidin 3-O-glucosyltransferase [EC:2.4.1.115]
F01_transcript/32333	-1.18227	-2.99493	K05280	CYP75B1; flavonoid 3'-monooxygenase [EC:1.14.14.82]
F01_transcript/48070	-1.1174	0	K00660	CHS; chalcone synthase [EC:2.3.1.74]
F01_transcript/32509	0	-4.8563	K05280	CYP75B1; flavonoid 3'-monooxygenase [EC:1.14.14.82]
F01_transcript/47239	0	-3.16429	K00660	CHS; chalcone synthase [EC:2.3.1.74]
F01_transcript/34900	0	-3.11834	K05278	FLS; flavonol synthase [EC:1.14.20.6]
F01_transcript/50519	0	-2.98317	K05278	FLS; flavonol synthase [EC:1.14.20.6]
F01_transcript/40383	0	-2.87599	K12930	BZ1; anthocyanidin 3-O-glucosyltransferase [EC:2.4.1.115]
F01_transcript/45961	0	-2.7714	K00660	CHS; chalcone synthase [EC:2.3.1.74]
F01_transcript/54491	0	-2.25523	K13081	LAR; leucoanthocyanidin reductase [EC:1.17.1.3]
F01_transcript/39269	0	-2.15859	K12930	BZ1; anthocyanidin 3-O-glucosyltransferase [EC:2.4.1.115]
F01_transcript/52713	0	-2.07552	K05278	FLS; flavonol synthase [EC:1.14.20.6]
F01_transcript/37540	0	-2.00501	K12938	GT1; anthocyanidin 5,3-O-glucosyltransferase [EC:2.4.1.-]
F01_transcript/48753	0	-1.8093	K05278	FLS; flavonol synthase [EC:1.14.20.6]
F01_transcript/68916	0	-1.54028	K01859	E5.5.1.6; chalcone isomerase [EC:5.5.1.6]
F01_transcript/28650	0	-1.53293	K00660	CHS; chalcone synthase [EC:2.3.1.74]
F01_transcript/62578	0	-1.25703	K01859	E5.5.1.6; chalcone isomerase [EC:5.5.1.6]
F01_transcript/51700	0	-1.22603	K00475	F3H; naringenin 3-dioxygenase [EC:1.14.11.9]
F01_transcript/43830	0	-1.07965	K17193	UGT79B1; anthocyanidin 3-O-glucoside 2'''-O-xylosyltransferase [EC:2.4.2.51]
F01_transcript/37510	0	1.23266	K12930	BZ1; anthocyanidin 3-O-glucosyltransferase [EC:2.4.1.115]
F01_transcript/43493	0	1.88416	K12930	BZ1; anthocyanidin 3-O-glucosyltransferase [EC:2.4.1.115]
F01_transcript/50055	0	2.45116	K00660	CHS; chalcone synthase [EC:2.3.1.74]
F01_transcript/49653	0	3.32469	K00660	CHS; chalcone synthase [EC:2.3.1.74]
F01_transcript/22674	0	3.49981	K00660	CHS; chalcone synthase [EC:2.3.1.74]
F01_transcript/47627	0	20	K13082	DFR; bifunctional dihydroflavonol 4-reductase/flavanone 4-reductase [EC:1.1.1.219 1.1.1.234]
F01_transcript/43796	1.04431	0	K10757	UFGT
F01_transcript/64251	1.08525	0	K00588	E2.1.1.104; caffeoyl-CoA O-methyltransferase [EC:2.1.1.104]
F01_transcript/51761	1.15948	0	K05277	ANS; anthocyanidin synthase [EC:1.14.20.4]
F01_transcript/43432	1.18394	0	K12930	BZ1; anthocyanidin 3-O-glucosyltransferase [EC:2.4.1.115]
F01_transcript/24051	1.23406	0	K00660	CHS; chalcone synthase [EC:2.3.1.74]
F01_transcript/52487	1.25975	1.96331	K00660	CHS; chalcone synthase [EC:2.3.1.74]
F01_transcript/20115	1.26008	0	K00660	CHS; chalcone synthase [EC:2.3.1.74]
F01_transcript/40687	1.31771	-1.56535	K05280	CYP75B1; flavonoid 3'-monooxygenase [EC:1.14.14.82]
F01_transcript/53548	1.34749	0	K00660	CHS; chalcone synthase [EC:2.3.1.74]
F01_transcript/31221	1.81914	2.47328	K05280	CYP75B1; flavonoid 3'-monooxygenase [EC:1.14.14.82]
F01_transcript/40354	1.9317	0	K13065	E2.3.1.133, HCT; shikimate O-hydroxycinnamoyltransferase [EC:2.3.1.133]
F01_transcript/69200	1.98202	0	K01859	E5.5.1.6; chalcone isomerase [EC:5.5.1.6]
F01_transcript/47689	2.03168	4.2459	K00660	CHS; chalcone synthase [EC:2.3.1.74]
F01_transcript/42781	2.70067	3.07946	K10757	UFGT
F01_transcript/26797	2.94205	20	K05280	CYP75B1; flavonoid 3'-monooxygenase [EC:1.14.14.82]
F01_transcript/39022	2.94861	0	K05280	CYP75B1; flavonoid 3'-monooxygenase [EC:1.14.14.82]
F01_transcript/62460	3.22626	2.55144	K00588	E2.1.1.104; caffeoyl-CoA O-methyltransferase [EC:2.1.1.104]
F01_transcript/40660	3.44635	0	K12930	BZ1; anthocyanidin 3-O-glucosyltransferase [EC:2.4.1.115]
F01_transcript/33409	3.92848	0	K00660	CHS; chalcone synthase [EC:2.3.1.74]
F01_transcript/45469	4.57241	2.81404	K00660	CHS; chalcone synthase [EC:2.3.1.74]
F01_transcript/48436	6.31786	4.92518	K00660	CHS; chalcone synthase [EC:2.3.1.74]
F01_transcript/41041	6.85327	0	K12930	BZ1; anthocyanidin 3-O-glucosyltransferase [EC:2.4.1.115]
F01_transcript/66304	7.05045	4.08195	K01859	E5.5.1.6; chalcone isomerase [EC:5.5.1.6]
F01_transcript/26580	8.0799	6.32578	K00660	CHS; chalcone synthase [EC:2.3.1.74]
F01_transcript/75833	8.81014	0	K00660	CHS; chalcone synthase [EC:2.3.1.74]
F01_transcript/63821	20	0	K00660	CHS; chalcone synthase [EC:2.3.1.74]
F01_transcript/40646	20	0	K05280	CYP75B1; flavonoid 3'-monooxygenase [EC:1.14.14.82]
F01_transcript/38969	20	0	K12930	BZ1; anthocyanidin 3-O-glucosyltransferase [EC:2.4.1.115]
F01_transcript/71802	20	20	K00660	CHS; chalcone synthase [EC:2.3.1.74]
F01_transcript/40489	20	20	K05280	CYP75B1; flavonoid 3'-monooxygenase [EC:1.14.14.82]
F01_transcript/29531	20	20	K05280	CYP75B1; flavonoid 3'-monooxygenase [EC:1.14.14.82]
F01_transcript/49140	20	20	K13082	DFR; bifunctional dihydroflavonol 4-reductase/flavanone 4-reductase [EC:1.1.1.219 1.1.1.234]
F01_transcript/40564	20	20	K13082	DFR; bifunctional dihydroflavonol 4-reductase/flavanone 4-reductase [EC:1.1.1.219 1.1.1.234]
F01_transcript/42818	20	20	K13082	DFR; bifunctional dihydroflavonol 4-reductase/flavanone 4-reductase [EC:1.1.1.219 1.1.1.234]
