# Supplementary material for: Exploring the Molecular Mechanism underlying the Stable Purple-Red Leaf Phenotype in Lagerstroemia indica cv. Ebony Embers
Source: Int J Mol Sci. 2019 Nov 11;20(22):5636. doi: 10.3390/ijms20225636 (PMC6888693; doi:10.3390/ijms20225636)
Supplement: Supplementary file 1 [file ijms-20-05636-s001.zip › Table S4.xlsx]

## Sheet: Feuil1
Gene ID	HD-1_vs_HD-2 (Log2 Fold change)	ZD-1_vs_ZD-2 (Log2 Fold change)	KO	Description
F01_transcript/50595	-1.75566	-1.01481	K00475	F3H; naringenin 3-dioxygenase [EC:1.14.11.9]
F01_transcript/39037	-2.04441	-2.26745	K00487	C4H; CYP73A; trans-cinnamate 4-monooxygenase [EC:1.14.14.91]
F01_transcript/39797	-2.36125	-2.09098	K00487	C4H; CYP73A; trans-cinnamate 4-monooxygenase [EC:1.14.14.91]
F01_transcript/35289	-2.15341	-1.89085	K00487	C4H; CYP73A; trans-cinnamate 4-monooxygenase [EC:1.14.14.91]
F01_transcript/53548	-20	-20	K00660	CHS; chalcone synthase [EC:2.3.1.74]
F01_transcript/20115	-20	-20	K00660	CHS; chalcone synthase [EC:2.3.1.74]
F01_transcript/50055	-1.17998	-2.76691	K00660	CHS; chalcone synthase [EC:2.3.1.74]
F01_transcript/52487	-1.61297	-2.32279	K00660	CHS; chalcone synthase [EC:2.3.1.74]
F01_transcript/64803	-2.3081	-1.79529	K00660	CHS; chalcone synthase [EC:2.3.1.74]
F01_transcript/28650	-1.93489	-1.29697	K00660	CHS; chalcone synthase [EC:2.3.1.74]
F01_transcript/22674	4.37598	2.58841	K00660	CHS; chalcone synthase [EC:2.3.1.74]
F01_transcript/47689	5.88033	3.65845	K00660	CHS; chalcone synthase [EC:2.3.1.74]
F01_transcript/50892	5.74227	4.00818	K00660	CHS; chalcone synthase [EC:2.3.1.74]
F01_transcript/41662	-1.96709	-2.12688	K01859	CHI,E5.5.1.6; chalcone isomerase [EC:5.5.1.6]
F01_transcript/57858	-2.31218	-1.203	K01859	CHI,E5.5.1.6; chalcone isomerase [EC:5.5.1.6]
F01_transcript/62578	-2.07363	-1.16268	K01859	CHI,E5.5.1.6; chalcone isomerase [EC:5.5.1.6]
F01_transcript/34086	-2.47973	-2.7616	K05277	ANS; anthocyanidin synthase [EC:1.14.20.4]
F01_transcript/51761	-3.78377	-2.56303	K05277	ANS; anthocyanidin synthase [EC:1.14.20.4]
F01_transcript/50519	-4.63781	-2.55593	K05278	FLS; flavonol synthase [EC:1.14.20.6]
F01_transcript/34900	-4.5543	-2.54851	K05278	FLS; flavonol synthase [EC:1.14.20.6]
F01_transcript/52713	-3.35754	-2.0593	K05278	FLS; flavonol synthase [EC:1.14.20.6]
F01_transcript/48753	-2.87549	-1.58474	K05278	FLS; flavonol synthase [EC:1.14.20.6]
F01_transcript/36347	-8.76693	-5.92252	K05280	F3'H, CYP75B1; flavonoid 3'-monooxygenase [EC:1.14.14.82]
F01_transcript/1748	-3.91392	-2.93972	K05280	F3'H, CYP75B1; flavonoid 3'-monooxygenase [EC:1.14.14.82]
F01_transcript/43432	-2.99457	-2.99507	K12930	BZ1; anthocyanidin 3-O-glucosyltransferase [EC:2.4.1.115]
F01_transcript/43983	2.32795	1.9863	K12930	BZ1; anthocyanidin 3-O-glucosyltransferase [EC:2.4.1.115]
F01_transcript/37510	2.9823	2.3091	K12930	BZ1; anthocyanidin 3-O-glucosyltransferase [EC:2.4.1.115]
F01_transcript/43493	7.97921	7.45626	K12930	BZ1; anthocyanidin 3-O-glucosyltransferase [EC:2.4.1.115]
F01_transcript/40354	-6.32223	-6.36407	K13065	E2.3.1.133, HCT; shikimate O-hydroxycinnamoyltransferase [EC:2.3.1.133]
F01_transcript/48291	-1.99908	-1.44731	K13082	DFR; bifunctional dihydroflavonol 4-reductase/flavanone 4-reductase [EC:1.1.1.219 1.1.1.234]
