# Supplementary material for: Exploring the Molecular Mechanism underlying the Stable Purple-Red Leaf Phenotype in Lagerstroemia indica cv. Ebony Embers
Source: Int J Mol Sci. 2019 Nov 11;20(22):5636. doi: 10.3390/ijms20225636 (PMC6888693; doi:10.3390/ijms20225636)
Supplement: Supplementary file 1 [file ijms-20-05636-s001.zip › Table S5.xlsx]

## Sheet: Feuil1
HD-1_vs_HD-2			ZD-1_vs_ZD-2
Gene ID	TF Family		Gene ID	TF Family
F01_transcript/19530	AP2/ERF-AP2		F01_transcript/56326	Alfin-like
F01_transcript/19554	AP2/ERF-AP2		F01_transcript/12080	AP2/ERF-AP2
F01_transcript/25899	AP2/ERF-AP2		F01_transcript/12215	AP2/ERF-AP2
F01_transcript/10707	AP2/ERF-AP2		F01_transcript/12809	AP2/ERF-AP2
F01_transcript/19826	AP2/ERF-AP2		F01_transcript/13043	AP2/ERF-AP2
F01_transcript/22370	AP2/ERF-AP2		F01_transcript/18386	AP2/ERF-AP2
F01_transcript/12080	AP2/ERF-AP2		F01_transcript/19530	AP2/ERF-AP2
F01_transcript/12215	AP2/ERF-AP2		F01_transcript/19826	AP2/ERF-AP2
F01_transcript/16653	AP2/ERF-AP2		F01_transcript/28107	AP2/ERF-AP2
F01_transcript/18386	AP2/ERF-AP2		F01_transcript/10808	AP2/ERF-ERF
F01_transcript/44060	AP2/ERF-ERF		F01_transcript/20197	AP2/ERF-ERF
F01_transcript/36388	AP2/ERF-ERF		F01_transcript/25600	AP2/ERF-ERF
F01_transcript/28474	AP2/ERF-ERF		F01_transcript/28201	AP2/ERF-ERF
F01_transcript/34892	AP2/ERF-ERF		F01_transcript/29087	AP2/ERF-ERF
F01_transcript/40620	AP2/ERF-ERF		F01_transcript/32409	AP2/ERF-ERF
F01_transcript/32622	AP2/ERF-ERF		F01_transcript/32472	AP2/ERF-ERF
F01_transcript/60658	AP2/ERF-ERF		F01_transcript/33603	AP2/ERF-ERF
F01_transcript/62500	AP2/ERF-ERF		F01_transcript/34370	AP2/ERF-ERF
F01_transcript/49167	AP2/ERF-ERF		F01_transcript/36012	AP2/ERF-ERF
F01_transcript/34370	AP2/ERF-ERF		F01_transcript/36388	AP2/ERF-ERF
F01_transcript/44110	AP2/ERF-ERF		F01_transcript/37264	AP2/ERF-ERF
F01_transcript/32409	AP2/ERF-ERF		F01_transcript/37268	AP2/ERF-ERF
F01_transcript/33603	AP2/ERF-ERF		F01_transcript/38623	AP2/ERF-ERF
F01_transcript/54419	AP2/ERF-ERF		F01_transcript/40620	AP2/ERF-ERF
F01_transcript/51053	AP2/ERF-ERF		F01_transcript/41745	AP2/ERF-ERF
F01_transcript/20197	AP2/ERF-ERF		F01_transcript/44060	AP2/ERF-ERF
F01_transcript/51629	AP2/ERF-ERF		F01_transcript/44110	AP2/ERF-ERF
F01_transcript/62231	AP2/ERF-ERF		F01_transcript/49167	AP2/ERF-ERF
F01_transcript/62123	AP2/ERF-ERF		F01_transcript/49171	AP2/ERF-ERF
F01_transcript/57766	AP2/ERF-ERF		F01_transcript/51053	AP2/ERF-ERF
F01_transcript/55125	AP2/ERF-ERF		F01_transcript/51359	AP2/ERF-ERF
F01_transcript/60711	AP2/ERF-ERF		F01_transcript/51629	AP2/ERF-ERF
F01_transcript/38623	AP2/ERF-ERF		F01_transcript/51826	AP2/ERF-ERF
F01_transcript/39799	AP2/ERF-ERF		F01_transcript/52708	AP2/ERF-ERF
F01_transcript/41629	AP2/ERF-ERF		F01_transcript/53368	AP2/ERF-ERF
F01_transcript/53509	AP2/ERF-ERF		F01_transcript/53509	AP2/ERF-ERF
F01_transcript/71655	AP2/ERF-ERF		F01_transcript/54218	AP2/ERF-ERF
F01_transcript/38302	AP2/ERF-ERF		F01_transcript/54419	AP2/ERF-ERF
F01_transcript/54517	AP2/ERF-ERF		F01_transcript/56164	AP2/ERF-ERF
F01_transcript/56180	AP2/ERF-ERF		F01_transcript/56492	AP2/ERF-ERF
F01_transcript/32472	AP2/ERF-ERF		F01_transcript/56582	AP2/ERF-ERF
F01_transcript/28201	AP2/ERF-ERF		F01_transcript/56657	AP2/ERF-ERF
F01_transcript/55041	AP2/ERF-RAV		F01_transcript/56840	AP2/ERF-ERF
F01_transcript/51141	AP2/ERF-RAV		F01_transcript/57496	AP2/ERF-ERF
F01_transcript/55659	B3		F01_transcript/59181	AP2/ERF-ERF
F01_transcript/61954	B3		F01_transcript/59207	AP2/ERF-ERF
F01_transcript/1897	B3		F01_transcript/59395	AP2/ERF-ERF
F01_transcript/10541	B3		F01_transcript/59473	AP2/ERF-ERF
F01_transcript/56585	B3		F01_transcript/60402	AP2/ERF-ERF
F01_transcript/77090	B3		F01_transcript/60658	AP2/ERF-ERF
F01_transcript/43339	B3		F01_transcript/60711	AP2/ERF-ERF
F01_transcript/49435	B3		F01_transcript/60831	AP2/ERF-ERF
F01_transcript/14059	B3-ARF		F01_transcript/60967	AP2/ERF-ERF
F01_transcript/7282	B3-ARF		F01_transcript/61459	AP2/ERF-ERF
F01_transcript/8866	B3-ARF		F01_transcript/61460	AP2/ERF-ERF
F01_transcript/9393	B3-ARF		F01_transcript/61513	AP2/ERF-ERF
F01_transcript/9429	B3-ARF		F01_transcript/61699	AP2/ERF-ERF
F01_transcript/6770	B3-ARF		F01_transcript/62231	AP2/ERF-ERF
F01_transcript/8649	B3-ARF		F01_transcript/62478	AP2/ERF-ERF
F01_transcript/1935	B3-ARF		F01_transcript/62500	AP2/ERF-ERF
F01_transcript/2870	B3-ARF		F01_transcript/62558	AP2/ERF-ERF
F01_transcript/6207	B3-ARF		F01_transcript/62728	AP2/ERF-ERF
F01_transcript/7796	B3-ARF		F01_transcript/63049	AP2/ERF-ERF
F01_transcript/12388	B3-ARF		F01_transcript/64388	AP2/ERF-ERF
F01_transcript/9234	B3-ARF		F01_transcript/64449	AP2/ERF-ERF
F01_transcript/10591	B3-ARF		F01_transcript/66398	AP2/ERF-ERF
F01_transcript/12660	B3-ARF		F01_transcript/66948	AP2/ERF-ERF
F01_transcript/16686	B3-ARF		F01_transcript/67009	AP2/ERF-ERF
F01_transcript/7581	B3-ARF		F01_transcript/67959	AP2/ERF-ERF
F01_transcript/7725	B3-ARF		F01_transcript/68466	AP2/ERF-ERF
F01_transcript/7819	B3-ARF		F01_transcript/69249	AP2/ERF-ERF
F01_transcript/7820	B3-ARF		F01_transcript/70735	AP2/ERF-ERF
F01_transcript/7943	B3-ARF		F01_transcript/71655	AP2/ERF-ERF
F01_transcript/8186	B3-ARF		F01_transcript/43934	AP2/ERF-RAV
F01_transcript/8478	B3-ARF		F01_transcript/45397	AP2/ERF-RAV
F01_transcript/9115	B3-ARF		F01_transcript/51141	AP2/ERF-RAV
F01_transcript/9744	B3-ARF		F01_transcript/55041	AP2/ERF-RAV
F01_transcript/10497	B3-ARF		F01_transcript/1897	B3
F01_transcript/6742	B3-ARF		F01_transcript/43339	B3
F01_transcript/6324	B3-ARF		F01_transcript/55659	B3
F01_transcript/3456	B3-ARF		F01_transcript/56585	B3
F01_transcript/50265	BBR-BPC		F01_transcript/58450	B3
F01_transcript/2000	BES1		F01_transcript/61954	B3
F01_transcript/51365	BES1		F01_transcript/62703	B3
F01_transcript/30590	bHLH		F01_transcript/10656	B3-ARF
F01_transcript/33930	bHLH		F01_transcript/15584	B3-ARF
F01_transcript/36642	bHLH		F01_transcript/1935	B3-ARF
F01_transcript/31146	bHLH		F01_transcript/2077	B3-ARF
F01_transcript/67158	bHLH		F01_transcript/2870	B3-ARF
F01_transcript/29700	bHLH		F01_transcript/56292	B3-ARF
F01_transcript/34653	bHLH		F01_transcript/6324	B3-ARF
F01_transcript/27490	bHLH		F01_transcript/6608	B3-ARF
F01_transcript/38963	bHLH		F01_transcript/6770	B3-ARF
F01_transcript/19794	bHLH		F01_transcript/6776	B3-ARF
F01_transcript/24299	bHLH		F01_transcript/7282	B3-ARF
F01_transcript/25631	bHLH		F01_transcript/7534	B3-ARF
F01_transcript/30139	bHLH		F01_transcript/7581	B3-ARF
F01_transcript/30163	bHLH		F01_transcript/7604	B3-ARF
F01_transcript/34646	bHLH		F01_transcript/7651	B3-ARF
F01_transcript/38613	bHLH		F01_transcript/7943	B3-ARF
F01_transcript/31958	bHLH		F01_transcript/8478	B3-ARF
F01_transcript/19951	bHLH		F01_transcript/8493	B3-ARF
F01_transcript/24482	bHLH		F01_transcript/9115	B3-ARF
F01_transcript/13826	bHLH		F01_transcript/9234	B3-ARF
F01_transcript/14209	bHLH		F01_transcript/9338	B3-ARF
F01_transcript/16516	bHLH		F01_transcript/9393	B3-ARF
F01_transcript/6573	bHLH		F01_transcript/9429	B3-ARF
F01_transcript/72278	bHLH		F01_transcript/9744	B3-ARF
F01_transcript/73006	bHLH		F01_transcript/26202	BBR-BPC
F01_transcript/49854	bHLH		F01_transcript/50265	BBR-BPC
F01_transcript/49455	bHLH		F01_transcript/2000	BES1
F01_transcript/27359	bHLH		F01_transcript/51365	BES1
F01_transcript/44783	bHLH		F01_transcript/51782	BES1
F01_transcript/38366	bHLH		F01_transcript/12680	bHLH
F01_transcript/60385	bHLH		F01_transcript/16055	bHLH
F01_transcript/49615	bHLH		F01_transcript/16464	bHLH
F01_transcript/52338	bHLH		F01_transcript/16516	bHLH
F01_transcript/1889	bHLH		F01_transcript/19162	bHLH
F01_transcript/6084	bHLH		F01_transcript/19794	bHLH
F01_transcript/22002	bHLH		F01_transcript/20463	bHLH
F01_transcript/32051	bHLH		F01_transcript/20610	bHLH
F01_transcript/62024	bHLH		F01_transcript/21146	bHLH
F01_transcript/38384	bHLH		F01_transcript/22002	bHLH
F01_transcript/65651	bHLH		F01_transcript/23614	bHLH
F01_transcript/23614	bHLH		F01_transcript/24299	bHLH
F01_transcript/33750	bHLH		F01_transcript/24482	bHLH
F01_transcript/38817	bHLH		F01_transcript/25297	bHLH
F01_transcript/49558	bHLH		F01_transcript/25631	bHLH
F01_transcript/50816	bHLH		F01_transcript/26620	bHLH
F01_transcript/15017	bHLH		F01_transcript/27261	bHLH
F01_transcript/34666	bHLH		F01_transcript/29700	bHLH
F01_transcript/41536	bHLH		F01_transcript/31146	bHLH
F01_transcript/40766	bHLH		F01_transcript/33750	bHLH
F01_transcript/25767	bHLH		F01_transcript/34646	bHLH
F01_transcript/28438	bHLH		F01_transcript/34653	bHLH
F01_transcript/77716	bHLH		F01_transcript/34956	bHLH
F01_transcript/61136	bHLH		F01_transcript/35345	bHLH
F01_transcript/47489	bZIP		F01_transcript/38366	bHLH
F01_transcript/48629	bZIP		F01_transcript/38613	bHLH
F01_transcript/47933	bZIP		F01_transcript/40766	bHLH
F01_transcript/50927	bZIP		F01_transcript/44783	bHLH
F01_transcript/21427	bZIP		F01_transcript/48144	bHLH
F01_transcript/29771	bZIP		F01_transcript/49558	bHLH
F01_transcript/25950	bZIP		F01_transcript/49615	bHLH
F01_transcript/78919	bZIP		F01_transcript/50816	bHLH
F01_transcript/73704	bZIP		F01_transcript/51312	bHLH
F01_transcript/77108	bZIP		F01_transcript/52338	bHLH
F01_transcript/53898	bZIP		F01_transcript/61136	bHLH
F01_transcript/57876	bZIP		F01_transcript/65519	bHLH
F01_transcript/53586	bZIP		F01_transcript/67928	bHLH
F01_transcript/33362	bZIP		F01_transcript/68285	bHLH
F01_transcript/43019	bZIP		F01_transcript/72278	bHLH
F01_transcript/21007	bZIP		F01_transcript/73006	bHLH
F01_transcript/43636	bZIP		F01_transcript/75953	bHLH
F01_transcript/44467	bZIP		F01_transcript/21007	bZIP
F01_transcript/44948	bZIP		F01_transcript/22558	bZIP
F01_transcript/58635	bZIP		F01_transcript/23058	bZIP
F01_transcript/61173	bZIP		F01_transcript/25950	bZIP
F01_transcript/22558	bZIP		F01_transcript/25982	bZIP
F01_transcript/35884	bZIP		F01_transcript/26494	bZIP
F01_transcript/48837	bZIP		F01_transcript/29771	bZIP
F01_transcript/26494	bZIP		F01_transcript/35884	bZIP
F01_transcript/45063	C2C2-CO-like		F01_transcript/43636	bZIP
F01_transcript/45963	C2C2-CO-like		F01_transcript/44216	bZIP
F01_transcript/49566	C2C2-CO-like		F01_transcript/44467	bZIP
F01_transcript/49631	C2C2-CO-like		F01_transcript/44948	bZIP
F01_transcript/50000	C2C2-CO-like		F01_transcript/45561	bZIP
F01_transcript/39101	C2C2-CO-like		F01_transcript/47489	bZIP
F01_transcript/47295	C2C2-CO-like		F01_transcript/47933	bZIP
F01_transcript/47667	C2C2-CO-like		F01_transcript/48415	bZIP
F01_transcript/51895	C2C2-CO-like		F01_transcript/48629	bZIP
F01_transcript/45928	C2C2-CO-like		F01_transcript/50927	bZIP
F01_transcript/46666	C2C2-CO-like		F01_transcript/53586	bZIP
F01_transcript/37948	C2C2-CO-like		F01_transcript/59083	bZIP
F01_transcript/39221	C2C2-CO-like		F01_transcript/60215	bZIP
F01_transcript/37588	C2C2-CO-like		F01_transcript/22715	C2C2-CO-like
F01_transcript/47780	C2C2-CO-like		F01_transcript/23705	C2C2-CO-like
F01_transcript/46231	C2C2-CO-like		F01_transcript/28932	C2C2-CO-like
F01_transcript/24419	C2C2-CO-like		F01_transcript/37588	C2C2-CO-like
F01_transcript/28932	C2C2-CO-like		F01_transcript/37948	C2C2-CO-like
F01_transcript/35924	C2C2-CO-like		F01_transcript/39101	C2C2-CO-like
F01_transcript/37213	C2C2-CO-like		F01_transcript/45063	C2C2-CO-like
F01_transcript/22715	C2C2-CO-like		F01_transcript/46666	C2C2-CO-like
F01_transcript/23705	C2C2-CO-like		F01_transcript/47667	C2C2-CO-like
F01_transcript/55878	C2C2-Dof		F01_transcript/47780	C2C2-CO-like
F01_transcript/49522	C2C2-Dof		F01_transcript/50000	C2C2-CO-like
F01_transcript/54427	C2C2-Dof		F01_transcript/51895	C2C2-CO-like
F01_transcript/52685	C2C2-Dof		F01_transcript/37201	C2C2-Dof
F01_transcript/45634	C2C2-Dof		F01_transcript/41234	C2C2-Dof
F01_transcript/30320	C2C2-Dof		F01_transcript/41514	C2C2-Dof
F01_transcript/31531	C2C2-Dof		F01_transcript/42929	C2C2-Dof
F01_transcript/56450	C2C2-Dof		F01_transcript/44999	C2C2-Dof
F01_transcript/58641	C2C2-Dof		F01_transcript/49522	C2C2-Dof
F01_transcript/53075	C2C2-Dof		F01_transcript/50210	C2C2-Dof
F01_transcript/41514	C2C2-Dof		F01_transcript/52685	C2C2-Dof
F01_transcript/42929	C2C2-Dof		F01_transcript/53075	C2C2-Dof
F01_transcript/58214	C2C2-Dof		F01_transcript/55643	C2C2-Dof
F01_transcript/59910	C2C2-GATA		F01_transcript/55878	C2C2-Dof
F01_transcript/31907	C2C2-GATA		F01_transcript/56338	C2C2-Dof
F01_transcript/56408	C2C2-GATA		F01_transcript/58214	C2C2-Dof
F01_transcript/58865	C2C2-GATA		F01_transcript/62135	C2C2-Dof
F01_transcript/52081	C2C2-GATA		F01_transcript/31907	C2C2-GATA
F01_transcript/78404	C2C2-GATA		F01_transcript/44138	C2C2-GATA
F01_transcript/59029	C2C2-LSD		F01_transcript/45771	C2C2-GATA
F01_transcript/61601	C2C2-LSD		F01_transcript/50515	C2C2-GATA
F01_transcript/34757	C2C2-LSD		F01_transcript/53616	C2C2-GATA
F01_transcript/58366	C2C2-LSD		F01_transcript/56408	C2C2-GATA
F01_transcript/61779	C2C2-YABBY		F01_transcript/57604	C2C2-GATA
F01_transcript/63950	C2C2-YABBY		F01_transcript/58607	C2C2-GATA
F01_transcript/64736	C2C2-YABBY		F01_transcript/59097	C2C2-GATA
F01_transcript/74451	C2C2-YABBY		F01_transcript/59756	C2C2-GATA
F01_transcript/56461	C2C2-YABBY		F01_transcript/59910	C2C2-GATA
F01_transcript/63782	C2C2-YABBY		F01_transcript/59982	C2C2-GATA
F01_transcript/5140	C2C2-YABBY		F01_transcript/59029	C2C2-LSD
F01_transcript/1359	C2H2		F01_transcript/56461	C2C2-YABBY
F01_transcript/40390	C2H2		F01_transcript/58903	C2C2-YABBY
F01_transcript/29695	C2H2		F01_transcript/63950	C2C2-YABBY
F01_transcript/30546	C2H2		F01_transcript/64736	C2C2-YABBY
F01_transcript/30813	C2H2		F01_transcript/66493	C2C2-YABBY
F01_transcript/23763	C2H2		F01_transcript/70605	C2C2-YABBY
F01_transcript/33789	C2H2		F01_transcript/74451	C2C2-YABBY
F01_transcript/44820	C2H2		F01_transcript/1359	C2H2
F01_transcript/47476	C2H2		F01_transcript/17673	C2H2
F01_transcript/57019	C2H2		F01_transcript/21125	C2H2
F01_transcript/58311	C2H2		F01_transcript/23763	C2H2
F01_transcript/45145	C2H2		F01_transcript/24725	C2H2
F01_transcript/56297	C2H2		F01_transcript/29625	C2H2
F01_transcript/56024	C2H2		F01_transcript/29695	C2H2
F01_transcript/49949	C2H2		F01_transcript/30546	C2H2
F01_transcript/51260	C2H2		F01_transcript/31127	C2H2
F01_transcript/72295	C2H2		F01_transcript/33789	C2H2
F01_transcript/50051	C2H2		F01_transcript/36561	C2H2
F01_transcript/17103	C3H		F01_transcript/40390	C2H2
F01_transcript/34905	C3H		F01_transcript/44820	C2H2
F01_transcript/44419	C3H		F01_transcript/45145	C2H2
F01_transcript/43956	C3H		F01_transcript/48184	C2H2
F01_transcript/22360	C3H		F01_transcript/49949	C2H2
F01_transcript/28897	C3H		F01_transcript/50051	C2H2
F01_transcript/22262	CPP		F01_transcript/51260	C2H2
F01_transcript/23659	CPP		F01_transcript/53945	C2H2
F01_transcript/23474	CPP		F01_transcript/55318	C2H2
F01_transcript/11796	CPP		F01_transcript/55940	C2H2
F01_transcript/13284	CPP		F01_transcript/56024	C2H2
F01_transcript/13986	CPP		F01_transcript/58311	C2H2
F01_transcript/16474	CPP		F01_transcript/62278	C2H2
F01_transcript/6106	CPP		F01_transcript/62483	C2H2
F01_transcript/8424	CPP		F01_transcript/62635	C2H2
F01_transcript/20915	CPP		F01_transcript/63293	C2H2
F01_transcript/69169	CSD		F01_transcript/72295	C2H2
F01_transcript/54983	CSD		F01_transcript/15530	C3H
F01_transcript/55105	CSD		F01_transcript/17103	C3H
F01_transcript/63034	CSD		F01_transcript/17333	C3H
F01_transcript/54274	DBB		F01_transcript/18105	C3H
F01_transcript/58146	DBB		F01_transcript/19535	C3H
F01_transcript/43647	DBP		F01_transcript/20589	C3H
F01_transcript/33101	E2F-DP		F01_transcript/22360	C3H
F01_transcript/41939	E2F-DP		F01_transcript/24469	C3H
F01_transcript/42882	E2F-DP		F01_transcript/34905	C3H
F01_transcript/28390	E2F-DP		F01_transcript/39168	C3H
F01_transcript/59191	EIL		F01_transcript/40027	C3H
F01_transcript/17519	EIL		F01_transcript/40951	C3H
F01_transcript/17745	EIL		F01_transcript/44419	C3H
F01_transcript/11262	GARP-ARR-B		F01_transcript/8299	C3H
F01_transcript/13945	GARP-ARR-B		F01_transcript/11511	CPP
F01_transcript/14803	GARP-ARR-B		F01_transcript/11796	CPP
F01_transcript/16243	GARP-ARR-B		F01_transcript/12236	CPP
F01_transcript/32856	GARP-G2-like		F01_transcript/12614	CPP
F01_transcript/50493	GARP-G2-like		F01_transcript/13284	CPP
F01_transcript/49984	GARP-G2-like		F01_transcript/13986	CPP
F01_transcript/44226	GARP-G2-like		F01_transcript/16004	CPP
F01_transcript/12453	GARP-G2-like		F01_transcript/16474	CPP
F01_transcript/44107	GARP-G2-like		F01_transcript/20915	CPP
F01_transcript/46375	GARP-G2-like		F01_transcript/23474	CPP
F01_transcript/8371	GARP-G2-like		F01_transcript/23659	CPP
F01_transcript/36490	GARP-G2-like		F01_transcript/23781	CPP
F01_transcript/44685	GARP-G2-like		F01_transcript/69169	CSD
F01_transcript/46224	GARP-G2-like		F01_transcript/52734	DBB
F01_transcript/54404	GARP-G2-like		F01_transcript/58146	DBB
F01_transcript/52364	GARP-G2-like		F01_transcript/59823	DBB
F01_transcript/41870	GARP-G2-like		F01_transcript/22316	DBP
F01_transcript/49608	GARP-G2-like		F01_transcript/37068	DBP
F01_transcript/16960	GARP-G2-like		F01_transcript/38265	DBP
F01_transcript/44383	GARP-G2-like		F01_transcript/41237	DBP
F01_transcript/45940	GARP-G2-like		F01_transcript/43647	DBP
F01_transcript/48296	GARP-G2-like		F01_transcript/28390	E2F-DP
F01_transcript/28242	GARP-G2-like		F01_transcript/33101	E2F-DP
F01_transcript/36643	GARP-G2-like		F01_transcript/41939	E2F-DP
F01_transcript/35086	GARP-G2-like		F01_transcript/42882	E2F-DP
F01_transcript/2933	GARP-G2-like		F01_transcript/15648	EIL
F01_transcript/31111	GARP-G2-like		F01_transcript/17519	EIL
F01_transcript/45945	GeBP		F01_transcript/17745	EIL
F01_transcript/29409	GRAS		F01_transcript/21386	EIL
F01_transcript/12561	GRAS		F01_transcript/22532	EIL
F01_transcript/15206	GRAS		F01_transcript/29462	EIL
F01_transcript/24635	GRAS		F01_transcript/13945	GARP-ARR-B
F01_transcript/8988	GRAS		F01_transcript/14803	GARP-ARR-B
F01_transcript/9880	GRAS		F01_transcript/16243	GARP-ARR-B
F01_transcript/24943	GRAS		F01_transcript/18493	GARP-ARR-B
F01_transcript/29842	GRAS		F01_transcript/16960	GARP-G2-like
F01_transcript/19338	GRAS		F01_transcript/31548	GARP-G2-like
F01_transcript/8489	GRAS		F01_transcript/31870	GARP-G2-like
F01_transcript/32611	GRAS		F01_transcript/32856	GARP-G2-like
F01_transcript/5416	GRAS		F01_transcript/35136	GARP-G2-like
F01_transcript/5453	GRAS		F01_transcript/36490	GARP-G2-like
F01_transcript/7110	GRAS		F01_transcript/38203	GARP-G2-like
F01_transcript/7399	GRAS		F01_transcript/38708	GARP-G2-like
F01_transcript/8388	GRAS		F01_transcript/38836	GARP-G2-like
F01_transcript/17282	GRAS		F01_transcript/41870	GARP-G2-like
F01_transcript/28693	GRAS		F01_transcript/42403	GARP-G2-like
F01_transcript/18953	GRAS		F01_transcript/44383	GARP-G2-like
F01_transcript/24496	GRAS		F01_transcript/45940	GARP-G2-like
F01_transcript/26272	GRAS		F01_transcript/46224	GARP-G2-like
F01_transcript/25711	GRF		F01_transcript/46247	GARP-G2-like
F01_transcript/26140	GRF		F01_transcript/48296	GARP-G2-like
F01_transcript/14460	GRF		F01_transcript/48778	GARP-G2-like
F01_transcript/30065	GRF		F01_transcript/50493	GARP-G2-like
F01_transcript/36381	GRF		F01_transcript/52364	GARP-G2-like
F01_transcript/39007	GRF		F01_transcript/54404	GARP-G2-like
F01_transcript/46733	GRF		F01_transcript/45945	GeBP
F01_transcript/46332	GRF		F01_transcript/12561	GRAS
F01_transcript/47782	GRF		F01_transcript/13093	GRAS
F01_transcript/26374	GRF		F01_transcript/14132	GRAS
F01_transcript/27630	GRF		F01_transcript/15206	GRAS
F01_transcript/30891	GRF		F01_transcript/17282	GRAS
F01_transcript/31637	GRF		F01_transcript/19338	GRAS
F01_transcript/51401	GRF		F01_transcript/19453	GRAS
F01_transcript/11075	GRF		F01_transcript/20818	GRAS
F01_transcript/14832	HB-BELL		F01_transcript/20840	GRAS
F01_transcript/16022	HB-BELL		F01_transcript/22601	GRAS
F01_transcript/19385	HB-BELL		F01_transcript/22941	GRAS
F01_transcript/23587	HB-BELL		F01_transcript/23090	GRAS
F01_transcript/34150	HB-BELL		F01_transcript/23197	GRAS
F01_transcript/14337	HB-BELL		F01_transcript/23766	GRAS
F01_transcript/17931	HB-BELL		F01_transcript/24635	GRAS
F01_transcript/13495	HB-BELL		F01_transcript/24714	GRAS
F01_transcript/8199	HB-BELL		F01_transcript/24839	GRAS
F01_transcript/12054	HB-BELL		F01_transcript/2525	GRAS
F01_transcript/10189	HB-BELL		F01_transcript/26866	GRAS
F01_transcript/10590	HB-BELL		F01_transcript/26932	GRAS
F01_transcript/14039	HB-BELL		F01_transcript/28693	GRAS
F01_transcript/19836	HB-BELL		F01_transcript/29409	GRAS
F01_transcript/9052	HB-BELL		F01_transcript/29842	GRAS
F01_transcript/9594	HB-BELL		F01_transcript/5416	GRAS
F01_transcript/9114	HB-BELL		F01_transcript/5453	GRAS
F01_transcript/58227	HB-HD-ZIP		F01_transcript/7000	GRAS
F01_transcript/7107	HB-HD-ZIP		F01_transcript/7399	GRAS
F01_transcript/2737	HB-HD-ZIP		F01_transcript/7897	GRAS
F01_transcript/46910	HB-HD-ZIP		F01_transcript/8359	GRAS
F01_transcript/6066	HB-HD-ZIP		F01_transcript/8388	GRAS
F01_transcript/59995	HB-HD-ZIP		F01_transcript/8489	GRAS
F01_transcript/52090	HB-HD-ZIP		F01_transcript/8526	GRAS
F01_transcript/51987	HB-HD-ZIP		F01_transcript/8656	GRAS
F01_transcript/56545	HB-HD-ZIP		F01_transcript/8988	GRAS
F01_transcript/54565	HB-HD-ZIP		F01_transcript/9211	GRAS
F01_transcript/62796	HB-HD-ZIP		F01_transcript/9241	GRAS
F01_transcript/53821	HB-HD-ZIP		F01_transcript/9880	GRAS
F01_transcript/49993	HB-HD-ZIP		F01_transcript/11075	GRF
F01_transcript/6365	HB-HD-ZIP		F01_transcript/25711	GRF
F01_transcript/6813	HB-HD-ZIP		F01_transcript/26140	GRF
F01_transcript/52703	HB-HD-ZIP		F01_transcript/26374	GRF
F01_transcript/52448	HB-HD-ZIP		F01_transcript/26735	GRF
F01_transcript/51232	HB-HD-ZIP		F01_transcript/27630	GRF
F01_transcript/61496	HB-HD-ZIP		F01_transcript/30891	GRF
F01_transcript/55567	HB-HD-ZIP		F01_transcript/31637	GRF
F01_transcript/3055	HB-HD-ZIP		F01_transcript/39007	GRF
F01_transcript/4067	HB-HD-ZIP		F01_transcript/39422	GRF
F01_transcript/31666	HB-KNOX		F01_transcript/46332	GRF
F01_transcript/30880	HB-KNOX		F01_transcript/46733	GRF
F01_transcript/38137	HB-KNOX		F01_transcript/47782	GRF
F01_transcript/47205	HB-KNOX		F01_transcript/10189	HB-BELL
F01_transcript/48832	HB-KNOX		F01_transcript/10590	HB-BELL
F01_transcript/36264	HB-KNOX		F01_transcript/10634	HB-BELL
F01_transcript/48568	HB-KNOX		F01_transcript/13495	HB-BELL
F01_transcript/51889	HB-KNOX		F01_transcript/14832	HB-BELL
F01_transcript/54406	HB-KNOX		F01_transcript/16022	HB-BELL
F01_transcript/35106	HB-other		F01_transcript/19305	HB-BELL
F01_transcript/22204	HB-other		F01_transcript/19385	HB-BELL
F01_transcript/53395	HB-other		F01_transcript/20716	HB-BELL
F01_transcript/20356	HB-other		F01_transcript/6703	HB-BELL
F01_transcript/55974	HB-WOX		F01_transcript/7417	HB-BELL
F01_transcript/54298	HB-WOX		F01_transcript/7757	HB-BELL
F01_transcript/6081	HRT		F01_transcript/8199	HB-BELL
F01_transcript/50359	HSF		F01_transcript/9052	HB-BELL
F01_transcript/51081	HSF		F01_transcript/9594	HB-BELL
F01_transcript/53669	HSF		F01_transcript/20730	HB-HD-ZIP
F01_transcript/35466	HSF		F01_transcript/2737	HB-HD-ZIP
F01_transcript/50819	HSF		F01_transcript/3055	HB-HD-ZIP
F01_transcript/16202	LIM		F01_transcript/3247	HB-HD-ZIP
F01_transcript/8586	LIM		F01_transcript/33059	HB-HD-ZIP
F01_transcript/11427	LIM		F01_transcript/3422	HB-HD-ZIP
F01_transcript/12507	LIM		F01_transcript/40123	HB-HD-ZIP
F01_transcript/11940	LIM		F01_transcript/43633	HB-HD-ZIP
F01_transcript/14808	LIM		F01_transcript/46910	HB-HD-ZIP
F01_transcript/56273	LOB		F01_transcript/49465	HB-HD-ZIP
F01_transcript/53675	LOB		F01_transcript/49993	HB-HD-ZIP
F01_transcript/68981	LOB		F01_transcript/52090	HB-HD-ZIP
F01_transcript/50558	LOB		F01_transcript/52448	HB-HD-ZIP
F01_transcript/54880	MADS-MIKC		F01_transcript/54565	HB-HD-ZIP
F01_transcript/58644	MADS-MIKC		F01_transcript/55543	HB-HD-ZIP
F01_transcript/61411	MADS-MIKC		F01_transcript/55567	HB-HD-ZIP
F01_transcript/60579	MADS-MIKC		F01_transcript/58227	HB-HD-ZIP
F01_transcript/60741	MADS-MIKC		F01_transcript/6066	HB-HD-ZIP
F01_transcript/66792	MADS-MIKC		F01_transcript/61496	HB-HD-ZIP
F01_transcript/57110	MADS-MIKC		F01_transcript/6813	HB-HD-ZIP
F01_transcript/57499	MADS-MIKC		F01_transcript/7107	HB-HD-ZIP
F01_transcript/63247	MADS-M-type		F01_transcript/7132	HB-HD-ZIP
F01_transcript/62163	MYB		F01_transcript/30880	HB-KNOX
F01_transcript/56615	MYB		F01_transcript/31666	HB-KNOX
F01_transcript/59364	MYB		F01_transcript/36264	HB-KNOX
F01_transcript/69166	MYB		F01_transcript/38137	HB-KNOX
F01_transcript/45300	MYB		F01_transcript/47205	HB-KNOX
F01_transcript/67864	MYB		F01_transcript/48568	HB-KNOX
F01_transcript/69082	MYB		F01_transcript/48832	HB-KNOX
F01_transcript/74276	MYB		F01_transcript/51889	HB-KNOX
F01_transcript/60504	MYB		F01_transcript/54406	HB-KNOX
F01_transcript/73011	MYB		F01_transcript/22204	HB-other
F01_transcript/64862	MYB		F01_transcript/35106	HB-other
F01_transcript/18304	MYB		F01_transcript/53395	HB-other
F01_transcript/64822	MYB		F01_transcript/5635	HB-other
F01_transcript/65846	MYB		F01_transcript/14581	HB-PHD
F01_transcript/2294	MYB		F01_transcript/55974	HB-WOX
F01_transcript/2580	MYB		F01_transcript/35466	HSF
F01_transcript/2321	MYB		F01_transcript/41503	HSF
F01_transcript/63435	MYB		F01_transcript/45972	HSF
F01_transcript/54435	MYB		F01_transcript/50359	HSF
F01_transcript/53920	MYB		F01_transcript/50819	HSF
F01_transcript/59035	MYB		F01_transcript/51081	HSF
F01_transcript/61880	MYB		F01_transcript/53669	HSF
F01_transcript/27495	MYB		F01_transcript/11427	LIM
F01_transcript/60915	MYB		F01_transcript/12507	LIM
F01_transcript/54972	MYB		F01_transcript/16202	LIM
F01_transcript/57916	MYB		F01_transcript/19449	LIM
F01_transcript/44602	MYB		F01_transcript/59200	LIM
F01_transcript/49493	MYB		F01_transcript/50558	LOB
F01_transcript/25649	MYB		F01_transcript/53675	LOB
F01_transcript/26685	MYB		F01_transcript/55051	LOB
F01_transcript/29967	MYB		F01_transcript/68981	LOB
F01_transcript/59131	MYB		F01_transcript/53227	MADS-MIKC
F01_transcript/56313	MYB		F01_transcript/54880	MADS-MIKC
F01_transcript/59069	MYB		F01_transcript/57110	MADS-MIKC
F01_transcript/41079	MYB		F01_transcript/57499	MADS-MIKC
F01_transcript/42961	MYB		F01_transcript/58644	MADS-MIKC
F01_transcript/44392	MYB		F01_transcript/61579	MADS-MIKC
F01_transcript/45722	MYB		F01_transcript/66491	MADS-MIKC
F01_transcript/12449	MYB		F01_transcript/63247	MADS-M-type
F01_transcript/50305	MYB		F01_transcript/17002	MYB
F01_transcript/64829	MYB		F01_transcript/21855	MYB
F01_transcript/64993	MYB		F01_transcript/2294	MYB
F01_transcript/66639	MYB		F01_transcript/2321	MYB
F01_transcript/65118	MYB-related		F01_transcript/25649	MYB
F01_transcript/80124	MYB-related		F01_transcript/2580	MYB
F01_transcript/74910	MYB-related		F01_transcript/26685	MYB
F01_transcript/59020	MYB-related		F01_transcript/27495	MYB
F01_transcript/45737	MYB-related		F01_transcript/28930	MYB
F01_transcript/68144	MYB-related		F01_transcript/29967	MYB
F01_transcript/80092	MYB-related		F01_transcript/31281	MYB
F01_transcript/6636	MYB-related		F01_transcript/34059	MYB
F01_transcript/8161	MYB-related		F01_transcript/41079	MYB
F01_transcript/6484	MYB-related		F01_transcript/44392	MYB
F01_transcript/61648	MYB-related		F01_transcript/44602	MYB
F01_transcript/51012	MYB-related		F01_transcript/45722	MYB
F01_transcript/46780	MYB-related		F01_transcript/45747	MYB
F01_transcript/77689	MYB-related		F01_transcript/46346	MYB
F01_transcript/15164	MYB-related		F01_transcript/46991	MYB
F01_transcript/33078	MYB-related		F01_transcript/50023	MYB
F01_transcript/20289	MYB-related		F01_transcript/50305	MYB
F01_transcript/56475	NAC		F01_transcript/50531	MYB
F01_transcript/52573	NAC		F01_transcript/51306	MYB
F01_transcript/53546	NAC		F01_transcript/53920	MYB
F01_transcript/58352	NAC		F01_transcript/54435	MYB
F01_transcript/56823	NAC		F01_transcript/54972	MYB
F01_transcript/55475	NAC		F01_transcript/56313	MYB
F01_transcript/13207	NAC		F01_transcript/56615	MYB
F01_transcript/55791	NAC		F01_transcript/58451	MYB
F01_transcript/41715	NAC		F01_transcript/59069	MYB
F01_transcript/55463	NAC		F01_transcript/59131	MYB
F01_transcript/32242	NAC		F01_transcript/59364	MYB
F01_transcript/44487	NAC		F01_transcript/60504	MYB
F01_transcript/56052	NAC		F01_transcript/60915	MYB
F01_transcript/16340	NAC		F01_transcript/61675	MYB
F01_transcript/52155	NAC		F01_transcript/61880	MYB
F01_transcript/46159	NAC		F01_transcript/62163	MYB
F01_transcript/43824	NAC		F01_transcript/63468	MYB
F01_transcript/27648	NAC		F01_transcript/64862	MYB
F01_transcript/32538	NAC		F01_transcript/64993	MYB
F01_transcript/45985	NAC		F01_transcript/69082	MYB
F01_transcript/26432	NAC		F01_transcript/69166	MYB
F01_transcript/27368	NAC		F01_transcript/70970	MYB
F01_transcript/44732	NAC		F01_transcript/73011	MYB
F01_transcript/17164	NAC		F01_transcript/11279	MYB-related
F01_transcript/31414	NAC		F01_transcript/46780	MYB-related
F01_transcript/75595	NF-YB		F01_transcript/50211	MYB-related
F01_transcript/60780	NF-YB		F01_transcript/52317	MYB-related
F01_transcript/57531	NF-YB		F01_transcript/53588	MYB-related
F01_transcript/65925	NF-YB		F01_transcript/59020	MYB-related
F01_transcript/79147	NF-YC		F01_transcript/61648	MYB-related
F01_transcript/57303	NF-YC		F01_transcript/6484	MYB-related
F01_transcript/60467	NF-YC		F01_transcript/66099	MYB-related
F01_transcript/61181	OFP		F01_transcript/6636	MYB-related
F01_transcript/52588	OFP		F01_transcript/76601	MYB-related
F01_transcript/62241	OFP		F01_transcript/77794	MYB-related
F01_transcript/64446	OFP		F01_transcript/78670	MYB-related
F01_transcript/50849	OFP		F01_transcript/79201	MYB-related
F01_transcript/53194	OFP		F01_transcript/80092	MYB-related
F01_transcript/57861	OFP		F01_transcript/80124	MYB-related
F01_transcript/60140	OFP		F01_transcript/8687	MYB-related
F01_transcript/48592	OFP		F01_transcript/13207	NAC
F01_transcript/65772	OFP		F01_transcript/16340	NAC
F01_transcript/52295	PLATZ		F01_transcript/17064	NAC
F01_transcript/61226	PLATZ		F01_transcript/20749	NAC
F01_transcript/58284	PLATZ		F01_transcript/20784	NAC
F01_transcript/55640	PLATZ		F01_transcript/26280	NAC
F01_transcript/53285	PLATZ		F01_transcript/26863	NAC
F01_transcript/5336	RWP-RK		F01_transcript/26931	NAC
F01_transcript/7811	RWP-RK		F01_transcript/27447	NAC
F01_transcript/72470	S1Fa-like		F01_transcript/28934	NAC
F01_transcript/41376	SBP		F01_transcript/32242	NAC
F01_transcript/60342	SBP		F01_transcript/32538	NAC
F01_transcript/23327	SBP		F01_transcript/44487	NAC
F01_transcript/25795	SBP		F01_transcript/44732	NAC
F01_transcript/32605	SBP		F01_transcript/45894	NAC
F01_transcript/68624	SBP		F01_transcript/45985	NAC
F01_transcript/69181	SBP		F01_transcript/48021	NAC
F01_transcript/76752	SBP		F01_transcript/52438	NAC
F01_transcript/67108	SBP		F01_transcript/53546	NAC
F01_transcript/10330	SBP		F01_transcript/55463	NAC
F01_transcript/34350	SBP		F01_transcript/55475	NAC
F01_transcript/739	SBP		F01_transcript/55791	NAC
F01_transcript/601	SBP		F01_transcript/56052	NAC
F01_transcript/40577	SBP		F01_transcript/56247	NAC
F01_transcript/46568	SBP		F01_transcript/56475	NAC
F01_transcript/14489	SBP		F01_transcript/56823	NAC
F01_transcript/27067	SBP		F01_transcript/58352	NAC
F01_transcript/3135	SBP		F01_transcript/60311	NAC
F01_transcript/35340	SBP		F01_transcript/63195	NAC
F01_transcript/46895	SBP		F01_transcript/62833	NF-YB
F01_transcript/755	SBP		F01_transcript/64492	NF-YB
F01_transcript/9366	SBP		F01_transcript/67559	NF-YB
F01_transcript/46561	SRS		F01_transcript/75595	NF-YB
F01_transcript/51776	SRS		F01_transcript/57303	NF-YC
F01_transcript/22503	SRS		F01_transcript/60467	NF-YC
F01_transcript/22680	SRS		F01_transcript/79147	NF-YC
F01_transcript/23362	SRS		F01_transcript/10928	OFP
F01_transcript/37495	TCP		F01_transcript/50849	OFP
F01_transcript/47571	TCP		F01_transcript/58211	OFP
F01_transcript/49472	TCP		F01_transcript/61181	OFP
F01_transcript/37157	TCP		F01_transcript/65772	OFP
F01_transcript/48165	TCP		F01_transcript/52295	PLATZ
F01_transcript/35751	TCP		F01_transcript/53285	PLATZ
F01_transcript/10985	TCP		F01_transcript/55640	PLATZ
F01_transcript/12667	TCP		F01_transcript/58284	PLATZ
F01_transcript/12773	TCP		F01_transcript/61226	PLATZ
F01_transcript/13171	TCP		F01_transcript/2523	RWP-RK
F01_transcript/7112	TCP		F01_transcript/3070	RWP-RK
F01_transcript/74354	Tify		F01_transcript/4320	RWP-RK
F01_transcript/47050	Tify		F01_transcript/5336	RWP-RK
F01_transcript/65471	Tify		F01_transcript/7811	RWP-RK
F01_transcript/65816	Tify		F01_transcript/14489	SBP
F01_transcript/27018	Trihelix		F01_transcript/17416	SBP
F01_transcript/27346	Trihelix		F01_transcript/19369	SBP
F01_transcript/17513	Trihelix		F01_transcript/23327	SBP
F01_transcript/4292	Trihelix		F01_transcript/29754	SBP
F01_transcript/16398	Trihelix		F01_transcript/3073	SBP
F01_transcript/52987	Trihelix		F01_transcript/3135	SBP
F01_transcript/57139	Trihelix		F01_transcript/32605	SBP
F01_transcript/31927	Trihelix		F01_transcript/40577	SBP
F01_transcript/10787	TUB		F01_transcript/41376	SBP
F01_transcript/46136	TUB		F01_transcript/46568	SBP
F01_transcript/47671	TUB		F01_transcript/46895	SBP
F01_transcript/41205	TUB		F01_transcript/60342	SBP
F01_transcript/41845	TUB		F01_transcript/68624	SBP
F01_transcript/61769	ULT		F01_transcript/69181	SBP
F01_transcript/59421	Whirly		F01_transcript/76752	SBP
F01_transcript/60795	Whirly		F01_transcript/22503	SRS
F01_transcript/58219	Whirly		F01_transcript/22680	SRS
F01_transcript/20875	WRKY		F01_transcript/23362	SRS
F01_transcript/61744	WRKY		F01_transcript/10985	TCP
F01_transcript/28502	WRKY		F01_transcript/12667	TCP
F01_transcript/31550	WRKY		F01_transcript/12773	TCP
F01_transcript/63816	WRKY		F01_transcript/29304	TCP
F01_transcript/24566	WRKY		F01_transcript/33171	TCP
F01_transcript/54383	WRKY		F01_transcript/33301	TCP
F01_transcript/19628	WRKY		F01_transcript/33949	TCP
F01_transcript/38329	WRKY		F01_transcript/42745	TCP
F01_transcript/50804	WRKY		F01_transcript/44854	TCP
F01_transcript/51051	WRKY		F01_transcript/45137	TCP
F01_transcript/52436	WRKY		F01_transcript/45139	TCP
F01_transcript/55986	WRKY		F01_transcript/46220	TCP
F01_transcript/49141	WRKY		F01_transcript/48165	TCP
F01_transcript/54918	WRKY		F01_transcript/65816	Tify
F01_transcript/56459	WRKY		F01_transcript/76457	Tify
F01_transcript/43174	WRKY		F01_transcript/27018	Trihelix
F01_transcript/44292	WRKY		F01_transcript/27346	Trihelix
F01_transcript/74031	WRKY		F01_transcript/31927	Trihelix
F01_transcript/47381	WRKY		F01_transcript/57139	Trihelix
F01_transcript/36181	WRKY		F01_transcript/9716	Trihelix
F01_transcript/39695	WRKY		F01_transcript/10787	TUB
F01_transcript/42699	WRKY		F01_transcript/14259	TUB
F01_transcript/10332	WRKY		F01_transcript/29572	TUB
F01_transcript/10929	WRKY		F01_transcript/41205	TUB
F01_transcript/12274	WRKY		F01_transcript/41845	TUB
F01_transcript/13788	WRKY		F01_transcript/45637	TUB
F01_transcript/8542	WRKY		F01_transcript/47671	TUB
F01_transcript/19682	WRKY		F01_transcript/7788	TUB
F01_transcript/46510	WRKY		F01_transcript/61769	ULT
F01_transcript/43783	WRKY		F01_transcript/16166	VOZ
F01_transcript/48371	WRKY		F01_transcript/58219	Whirly
F01_transcript/32579	zf-HD		F01_transcript/58760	Whirly
F01_transcript/44974	zf-HD		F01_transcript/59421	Whirly
F01_transcript/50418	zf-HD		F01_transcript/60795	Whirly
F01_transcript/30607	zf-HD		F01_transcript/10929	WRKY
F01_transcript/38916	zf-HD		F01_transcript/19628	WRKY
F01_transcript/53256	zf-HD		F01_transcript/19682	WRKY
F01_transcript/31583	zf-HD		F01_transcript/20875	WRKY
F01_transcript/55754	zf-HD		F01_transcript/24566	WRKY
F01_transcript/57466	zf-HD		F01_transcript/25915	WRKY
F01_transcript/59630	zf-HD		F01_transcript/26116	WRKY
F01_transcript/2786	zf-HD		F01_transcript/28502	WRKY
F01_transcript/51581	zf-HD		F01_transcript/29057	WRKY
F01_transcript/31990	zf-HD		F01_transcript/31550	WRKY
			F01_transcript/3288	WRKY
			F01_transcript/33455	WRKY
			F01_transcript/34084	WRKY
			F01_transcript/35733	WRKY
			F01_transcript/37546	WRKY
			F01_transcript/38329	WRKY
			F01_transcript/40248	WRKY
			F01_transcript/41937	WRKY
			F01_transcript/43174	WRKY
			F01_transcript/44292	WRKY
			F01_transcript/46330	WRKY
			F01_transcript/46510	WRKY
			F01_transcript/47381	WRKY
			F01_transcript/50103	WRKY
			F01_transcript/51051	WRKY
			F01_transcript/52248	WRKY
			F01_transcript/52436	WRKY
			F01_transcript/5254	WRKY
			F01_transcript/53906	WRKY
			F01_transcript/54383	WRKY
			F01_transcript/55986	WRKY
			F01_transcript/61744	WRKY
			F01_transcript/63816	WRKY
			F01_transcript/68520	WRKY
			F01_transcript/6973	WRKY
			F01_transcript/74031	WRKY
			F01_transcript/77718	WRKY
			F01_transcript/2786	zf-HD
			F01_transcript/30607	zf-HD
			F01_transcript/31990	zf-HD
			F01_transcript/32579	zf-HD
			F01_transcript/35239	zf-HD
			F01_transcript/38916	zf-HD
			F01_transcript/44974	zf-HD
			F01_transcript/49825	zf-HD
			F01_transcript/50418	zf-HD
			F01_transcript/51444	zf-HD
			F01_transcript/51581	zf-HD
			F01_transcript/53215	zf-HD
			F01_transcript/53256	zf-HD
			F01_transcript/55754	zf-HD
			F01_transcript/57466	zf-HD
			F01_transcript/59630	zf-HD
